# Supplementary material for: Ecological dynamics of Enterobacteriaceae in the human gut microbiome across global populations
Source: Nat Microbiol. 2025 Jan 10;10(2):541–53. doi: 10.1038/s41564-024-01912-6 (PMC11790488; doi:10.1038/s41564-024-01912-6)
Supplement: Supplementary file 3 — Supplementary Tables 1–4. [file 41564_2024_1912_MOESM3_ESM.xlsx]

## Sheet: Supplementary Table 1
Supplementary Table 1. Metagenomic samples used in this study.
Sample	Study	Health state	Disease name	Age group	Country	Continent
ERS1647277	ERP019674	Diseased	Parkinson	Elderly	Germany	Europe
ERS1647278	ERP019674	Diseased	Parkinson	Elderly	Germany	Europe
ERS1647279	ERP019674	Diseased	Parkinson	Elderly	Germany	Europe
ERS1647280	ERP019674	Diseased	Parkinson	Elderly	Germany	Europe
ERS1647281	ERP019674	Diseased	Parkinson	Elderly	Germany	Europe
ERS1647282	ERP019674	Diseased	Parkinson	Elderly	Germany	Europe
ERS1647283	ERP019674	Diseased	Parkinson	Elderly	Germany	Europe
ERS1647284	ERP019674	Diseased	Parkinson	Elderly	Germany	Europe
ERS1647285	ERP019674	Diseased	Parkinson	Elderly	Germany	Europe
ERS1647286	ERP019674	Diseased	Parkinson	Elderly	Germany	Europe
ERS1647287	ERP019674	Diseased	Parkinson	Elderly	Germany	Europe
ERS1647288	ERP019674	Diseased	Parkinson	Elderly	Germany	Europe
ERS1647289	ERP019674	Diseased	Parkinson	Elderly	Germany	Europe
ERS1647290	ERP019674	Diseased	Parkinson	Elderly	Germany	Europe
ERS1647291	ERP019674	Diseased	Parkinson	Elderly	Germany	Europe
ERS1647292	ERP019674	Diseased	Parkinson	Elderly	Germany	Europe
ERS1647293	ERP019674	Diseased	Parkinson	Elderly	Germany	Europe
ERS1647294	ERP019674	Diseased	Parkinson	Elderly	Germany	Europe
ERS1647295	ERP019674	Diseased	Parkinson	Elderly	Germany	Europe
ERS1647296	ERP019674	Diseased	Parkinson	Elderly	Germany	Europe
ERS1647297	ERP019674	Diseased	Parkinson	Elderly	Germany	Europe
ERS1647298	ERP019674	Diseased	Parkinson	Elderly	Germany	Europe
ERS1647299	ERP019674	Diseased	Parkinson	Elderly	Germany	Europe
ERS1647300	ERP019674	Diseased	Parkinson	Elderly	Germany	Europe
ERS1647301	ERP019674	Diseased	Parkinson	Elderly	Germany	Europe
ERS1647302	ERP019674	Diseased	Parkinson	Elderly	Germany	Europe
ERS1647303	ERP019674	Healthy	Healthy	Elderly	Germany	Europe
ERS1647304	ERP019674	Healthy	Healthy	Elderly	Germany	Europe
ERS1647305	ERP019674	Healthy	Healthy	Elderly	Germany	Europe
ERS1647306	ERP019674	Healthy	Healthy	Elderly	Germany	Europe
ERS1647307	ERP019674	Healthy	Healthy	Elderly	Germany	Europe
ERS1647308	ERP019674	Healthy	Healthy	Elderly	Germany	Europe
ERS1647309	ERP019674	Healthy	Healthy	Elderly	Germany	Europe
ERS1647310	ERP019674	Healthy	Healthy	Elderly	Germany	Europe
ERS1647311	ERP019674	Healthy	Healthy	Elderly	Germany	Europe
ERS1647312	ERP019674	Healthy	Healthy	Elderly	Germany	Europe
ERS1647313	ERP019674	Healthy	Healthy	Elderly	Germany	Europe
ERS1647315	ERP019674	Healthy	Healthy	Elderly	Germany	Europe
ERS1647316	ERP019674	Healthy	Healthy	Elderly	Germany	Europe
ERS1647317	ERP019674	Healthy	Healthy	Elderly	Germany	Europe
ERS1647318	ERP019674	Healthy	Healthy	Elderly	Germany	Europe
ERS1647319	ERP019674	Healthy	Healthy	Elderly	Germany	Europe
ERS1647320	ERP019674	Healthy	Healthy	Elderly	Germany	Europe
ERS1647321	ERP019674	Healthy	Healthy	Elderly	Germany	Europe
ERS1647322	ERP019674	Healthy	Healthy	Elderly	Germany	Europe
ERS1647323	ERP019674	Healthy	Healthy	Elderly	Germany	Europe
ERS1647324	ERP019674	Healthy	Healthy	Elderly	Germany	Europe
ERS1647325	ERP019674	Healthy	Healthy	Elderly	Germany	Europe
ERS1647326	ERP019674	Healthy	Healthy	Elderly	Germany	Europe
ERS1647327	ERP019674	Healthy	Healthy	Elderly	Germany	Europe
ERS1647328	ERP019674	Healthy	Healthy	Elderly	Germany	Europe
ERS1647329	ERP019674	Healthy	Healthy	Elderly	Germany	Europe
ERS1647330	ERP019674	Healthy	Healthy	Elderly	Germany	Europe
ERS1647331	ERP019674	Diseased	Parkinson	Elderly	Germany	Europe
ERS1647332	ERP019674	Diseased	Parkinson	Elderly	Germany	Europe
ERS1647333	ERP019674	Diseased	Parkinson	Elderly	Germany	Europe
ERS1647334	ERP019674	Diseased	Parkinson	Elderly	Germany	Europe
ERS1647335	ERP019674	Diseased	Parkinson	Elderly	Germany	Europe
ERS235496	ERP002469	Healthy	Healthy	Elderly	Sweden	Europe
ERS235497	ERP002469	Healthy	Healthy	Elderly	Sweden	Europe
ERS235498	ERP002469	Healthy	Healthy	Elderly	Sweden	Europe
ERS235499	ERP002469	Healthy	Healthy	Elderly	Sweden	Europe
ERS235500	ERP002469	Diseased	Obesity	Elderly	Sweden	Europe
ERS235501	ERP002469	Healthy	Healthy	Elderly	Sweden	Europe
ERS235502	ERP002469	Healthy	Healthy	Elderly	Sweden	Europe
ERS235503	ERP002469	Diseased	T2D	Elderly	Sweden	Europe
ERS235505	ERP002469	Healthy	Healthy	Elderly	Sweden	Europe
ERS235506	ERP002469	Healthy	Healthy	Elderly	Sweden	Europe
ERS235507	ERP002469	Healthy	Healthy	Elderly	Sweden	Europe
ERS235508	ERP002469	Diseased	T2D	Elderly	Sweden	Europe
ERS235509	ERP002469	Diseased	Obesity	Elderly	Sweden	Europe
ERS235510	ERP002469	Healthy	Healthy	Elderly	Sweden	Europe
ERS235511	ERP002469	Healthy	Healthy	Elderly	Sweden	Europe
ERS235512	ERP002469	Diseased	Obesity	Elderly	Sweden	Europe
ERS235513	ERP002469	Diseased	T2D	Elderly	Sweden	Europe
ERS235514	ERP002469	Diseased	Obesity	Elderly	Sweden	Europe
ERS235515	ERP002469	Diseased	T2D	Elderly	Sweden	Europe
ERS235517	ERP002469	Healthy	Healthy	Elderly	Sweden	Europe
ERS235518	ERP002469	Diseased	Obesity	Elderly	Sweden	Europe
ERS235519	ERP002469	Diseased	T2D	Elderly	Sweden	Europe
ERS235520	ERP002469	Healthy	Healthy	Elderly	Sweden	Europe
ERS235521	ERP002469	Diseased	Obesity	Elderly	Sweden	Europe
ERS235522	ERP002469	Healthy	Healthy	Elderly	Sweden	Europe
ERS235523	ERP002469	Diseased	T2D	Elderly	Sweden	Europe
ERS235524	ERP002469	Healthy	Healthy	Elderly	Sweden	Europe
ERS235526	ERP002469	Diseased	T2D	Elderly	Sweden	Europe
ERS235527	ERP002469	Diseased	Obesity	Elderly	Sweden	Europe
ERS235528	ERP002469	Healthy	Healthy	Elderly	Sweden	Europe
ERS235529	ERP002469	Diseased	T2D	Elderly	Sweden	Europe
ERS235530	ERP002469	Diseased	T2D	Elderly	Sweden	Europe
ERS235532	ERP002469	Healthy	Healthy	Elderly	Sweden	Europe
ERS235534	ERP002469	Healthy	Healthy	Elderly	Sweden	Europe
ERS235535	ERP002469	Healthy	Healthy	Elderly	Sweden	Europe
ERS235536	ERP002469	Healthy	Healthy	Elderly	Sweden	Europe
ERS235538	ERP002469	Diseased	T2D	Elderly	Sweden	Europe
ERS235539	ERP002469	Diseased	Obesity	Elderly	Sweden	Europe
ERS235541	ERP002469	Diseased	Obesity	Elderly	Sweden	Europe
ERS235544	ERP002469	Healthy	Healthy	Elderly	Sweden	Europe
ERS235545	ERP002469	Diseased	T2D	Elderly	Sweden	Europe
ERS235547	ERP002469	Healthy	Healthy	Elderly	Sweden	Europe
ERS235548	ERP002469	Healthy	Healthy	Elderly	Sweden	Europe
ERS235549	ERP002469	Diseased	T2D	Elderly	Sweden	Europe
ERS235550	ERP002469	Diseased	T2D	Elderly	Sweden	Europe
ERS235551	ERP002469	Healthy	Healthy	Elderly	Sweden	Europe
ERS235552	ERP002469	Diseased	T2D	Elderly	Sweden	Europe
ERS235553	ERP002469	Diseased	T2D	Elderly	Sweden	Europe
ERS235554	ERP002469	Diseased	T2D	Elderly	Sweden	Europe
ERS235555	ERP002469	Diseased	T2D	Elderly	Sweden	Europe
ERS235556	ERP002469	Diseased	T2D	Elderly	Sweden	Europe
ERS235557	ERP002469	Healthy	Healthy	Elderly	Sweden	Europe
ERS235558	ERP002469	Diseased	Obesity	Elderly	Sweden	Europe
ERS235559	ERP002469	Healthy	Healthy	Elderly	Sweden	Europe
ERS235560	ERP002469	Diseased	T2D	Elderly	Sweden	Europe
ERS235561	ERP002469	Healthy	Healthy	Elderly	Sweden	Europe
ERS235562	ERP002469	Diseased	T2D	Elderly	Sweden	Europe
ERS235563	ERP002469	Diseased	T2D	Elderly	Sweden	Europe
ERS235564	ERP002469	Healthy	Healthy	Elderly	Sweden	Europe
ERS235565	ERP002469	Diseased	T2D	Elderly	Sweden	Europe
ERS235566	ERP002469	Diseased	T2D	Elderly	Sweden	Europe
ERS235567	ERP002469	Diseased	T2D	Elderly	Sweden	Europe
ERS235568	ERP002469	Diseased	Obesity	Elderly	Sweden	Europe
ERS235569	ERP002469	Healthy	Healthy	Elderly	Sweden	Europe
ERS235570	ERP002469	Diseased	T2D	Elderly	Sweden	Europe
ERS235571	ERP002469	Diseased	T2D	Elderly	Sweden	Europe
ERS235572	ERP002469	Diseased	T2D	Elderly	Sweden	Europe
ERS235573	ERP002469	Healthy	Healthy	Elderly	Sweden	Europe
ERS235574	ERP002469	Diseased	T2D	Elderly	Sweden	Europe
ERS235575	ERP002469	Healthy	Healthy	Elderly	Sweden	Europe
ERS235576	ERP002469	Healthy	Healthy	Elderly	Sweden	Europe
ERS235578	ERP002469	Diseased	T2D	Elderly	Sweden	Europe
ERS235579	ERP002469	Healthy	Healthy	Elderly	Sweden	Europe
ERS235580	ERP002469	Healthy	Healthy	Elderly	Sweden	Europe
ERS235581	ERP002469	Healthy	Healthy	Elderly	Sweden	Europe
ERS235582	ERP002469	Healthy	Healthy	Elderly	Sweden	Europe
ERS235583	ERP002469	Healthy	Healthy	Elderly	Sweden	Europe
ERS235584	ERP002469	Healthy	Healthy	Elderly	Sweden	Europe
ERS235585	ERP002469	Healthy	Healthy	Elderly	Sweden	Europe
ERS235586	ERP002469	Diseased	Obesity	Elderly	Sweden	Europe
ERS235587	ERP002469	Healthy	Healthy	Elderly	Sweden	Europe
ERS235588	ERP002469	Diseased	Obesity	Elderly	Sweden	Europe
ERS235589	ERP002469	Healthy	Healthy	Elderly	Sweden	Europe
ERS235590	ERP002469	Healthy	Healthy	Elderly	Sweden	Europe
ERS235591	ERP002469	Healthy	Healthy	Elderly	Sweden	Europe
ERS235592	ERP002469	Healthy	Healthy	Elderly	Sweden	Europe
ERS235593	ERP002469	Diseased	T2D	Elderly	Sweden	Europe
ERS235594	ERP002469	Healthy	Healthy	Elderly	Sweden	Europe
ERS235595	ERP002469	Healthy	Healthy	Elderly	Sweden	Europe
ERS235596	ERP002469	Healthy	Healthy	Elderly	Sweden	Europe
ERS235597	ERP002469	Healthy	Healthy	Elderly	Sweden	Europe
ERS235598	ERP002469	Healthy	Healthy	Elderly	Sweden	Europe
ERS235600	ERP002469	Healthy	Healthy	Elderly	Sweden	Europe
ERS235601	ERP002469	Healthy	Healthy	Elderly	Sweden	Europe
ERS235605	ERP002469	Diseased	T2D	Elderly	Sweden	Europe
ERS235606	ERP002469	Healthy	Healthy	Elderly	Sweden	Europe
ERS235607	ERP002469	Healthy	Healthy	Elderly	Sweden	Europe
ERS235608	ERP002469	Diseased	Obesity	Elderly	Sweden	Europe
ERS235609	ERP002469	Diseased	Obesity	Elderly	Sweden	Europe
ERS235610	ERP002469	Healthy	Healthy	Elderly	Sweden	Europe
ERS235611	ERP002469	Healthy	Healthy	Elderly	Sweden	Europe
ERS235612	ERP002469	Healthy	Healthy	Elderly	Sweden	Europe
ERS235613	ERP002469	Healthy	Healthy	Elderly	Sweden	Europe
ERS235614	ERP002469	Diseased	Obesity	Elderly	Sweden	Europe
ERS235615	ERP002469	Healthy	Healthy	Elderly	Sweden	Europe
ERS235616	ERP002469	Healthy	Healthy	Elderly	Sweden	Europe
ERS235617	ERP002469	Healthy	Healthy	Elderly	Sweden	Europe
ERS235618	ERP002469	Healthy	Healthy	Elderly	Sweden	Europe
ERS235619	ERP002469	Healthy	Healthy	Elderly	Sweden	Europe
ERS235620	ERP002469	Healthy	Healthy	Elderly	Sweden	Europe
ERS235621	ERP002469	Healthy	Healthy	Elderly	Sweden	Europe
ERS235622	ERP002469	Diseased	Obesity	Elderly	Sweden	Europe
ERS235623	ERP002469	Healthy	Healthy	Elderly	Sweden	Europe
ERS235624	ERP002469	Healthy	Healthy	Elderly	Sweden	Europe
ERS235626	ERP002469	Healthy	Healthy	Elderly	Sweden	Europe
ERS235627	ERP002469	Healthy	Healthy	Elderly	Sweden	Europe
ERS235628	ERP002469	Healthy	Healthy	Elderly	Sweden	Europe
ERS235629	ERP002469	Healthy	Healthy	Elderly	Sweden	Europe
ERS235630	ERP002469	Healthy	Healthy	Elderly	Sweden	Europe
ERS235631	ERP002469	Healthy	Healthy	Elderly	Sweden	Europe
ERS235632	ERP002469	Healthy	Healthy	Elderly	Sweden	Europe
ERS235633	ERP002469	Healthy	Healthy	Elderly	Sweden	Europe
ERS235634	ERP002469	Diseased	T2D	Elderly	Sweden	Europe
ERS235635	ERP002469	Diseased	T2D	Elderly	Sweden	Europe
ERS235636	ERP002469	Healthy	Healthy	Elderly	Sweden	Europe
ERS235637	ERP002469	Diseased	T2D	Elderly	Sweden	Europe
ERS235638	ERP002469	Diseased	T2D	Elderly	Sweden	Europe
ERS235639	ERP002469	Healthy	Healthy	Elderly	Sweden	Europe
ERS235640	ERP002469	Diseased	T2D	Elderly	Sweden	Europe
ERS328716	ERP003612	Healthy	Healthy	Adult	Denmark	Europe
ERS328717	ERP003612	Healthy	Healthy	Adult	Denmark	Europe
ERS328718	ERP003612	Diseased	Obesity	Adult	Denmark	Europe
ERS328719	ERP003612	Diseased	Obesity	Adult	Denmark	Europe
ERS328720	ERP003612	Healthy	Healthy	Adult	Denmark	Europe
ERS328721	ERP003612	Healthy	Healthy	Adult	Denmark	Europe
ERS328722	ERP003612	Diseased	Obesity	Adult	Denmark	Europe
ERS328723	ERP003612	Healthy	Healthy	Adult	Denmark	Europe
ERS328724	ERP003612	Healthy	Healthy	Adult	Denmark	Europe
ERS328725	ERP003612	Diseased	Obesity	Adult	Denmark	Europe
ERS328726	ERP003612	Healthy	Healthy	Adult	Denmark	Europe
ERS328727	ERP003612	Diseased	Obesity	Adult	Denmark	Europe
ERS328728	ERP003612	Healthy	Healthy	Adult	Denmark	Europe
ERS328729	ERP003612	Diseased	Obesity	Adult	Denmark	Europe
ERS328730	ERP003612	Healthy	Healthy	Adult	Denmark	Europe
ERS328731	ERP003612	Diseased	Obesity	Adult	Denmark	Europe
ERS328732	ERP003612	Healthy	Healthy	Adult	Denmark	Europe
ERS328733	ERP003612	Diseased	Obesity	Adult	Denmark	Europe
ERS328734	ERP003612	Healthy	Healthy	Adult	Denmark	Europe
ERS328735	ERP003612	Diseased	Obesity	Adult	Denmark	Europe
ERS328736	ERP003612	Healthy	Healthy	Adult	Denmark	Europe
ERS328737	ERP003612	Healthy	Healthy	Adult	Denmark	Europe
ERS328738	ERP003612	Diseased	Obesity	Adult	Denmark	Europe
ERS328739	ERP003612	Healthy	Healthy	Adult	Denmark	Europe
ERS328740	ERP003612	Diseased	Obesity	Adult	Denmark	Europe
ERS328741	ERP003612	Diseased	Obesity	Adult	Denmark	Europe
ERS328742	ERP003612	Healthy	Healthy	Adult	Denmark	Europe
ERS328743	ERP003612	Healthy	Healthy	Adult	Denmark	Europe
ERS328744	ERP003612	Diseased	Obesity	Adult	Denmark	Europe
ERS328745	ERP003612	Healthy	Healthy	Adult	Denmark	Europe
ERS328746	ERP003612	Diseased	Obesity	Adult	Denmark	Europe
ERS328747	ERP003612	Diseased	Obesity	Adult	Denmark	Europe
ERS328748	ERP003612	Diseased	Obesity	Adult	Denmark	Europe
ERS328749	ERP003612	Healthy	Healthy	Adult	Denmark	Europe
ERS328750	ERP003612	Diseased	Obesity	Adult	Denmark	Europe
ERS328751	ERP003612	Healthy	Healthy	Adult	Denmark	Europe
ERS328752	ERP003612	Healthy	Healthy	Adult	Denmark	Europe
ERS328753	ERP003612	Healthy	Healthy	Adult	Denmark	Europe
ERS328754	ERP003612	Healthy	Healthy	Adult	Denmark	Europe
ERS328755	ERP003612	Healthy	Healthy	Adult	Denmark	Europe
ERS328756	ERP003612	Healthy	Healthy	Adult	Denmark	Europe
ERS328757	ERP003612	Healthy	Healthy	Adult	Denmark	Europe
ERS328758	ERP003612	Healthy	Healthy	Adult	Denmark	Europe
ERS328759	ERP003612	Healthy	Healthy	Adult	Denmark	Europe
ERS328760	ERP003612	Healthy	Healthy	Adult	Denmark	Europe
ERS328761	ERP003612	Diseased	Obesity	Adult	Denmark	Europe
ERS328762	ERP003612	Healthy	Healthy	Adult	Denmark	Europe
ERS328763	ERP003612	Diseased	Obesity	Adult	Denmark	Europe
ERS328764	ERP003612	Healthy	Healthy	Adult	Denmark	Europe
ERS328765	ERP003612	Healthy	Healthy	Adult	Denmark	Europe
ERS328766	ERP003612	Diseased	Obesity	Adult	Denmark	Europe
ERS328767	ERP003612	Diseased	Obesity	Adult	Denmark	Europe
ERS328768	ERP003612	Healthy	Healthy	Adult	Denmark	Europe
ERS328769	ERP003612	Diseased	Obesity	Adult	Denmark	Europe
ERS328770	ERP003612	Healthy	Healthy	Adult	Denmark	Europe
ERS328771	ERP003612	Diseased	Obesity	Adult	Denmark	Europe
ERS328772	ERP003612	Healthy	Healthy	Adult	Denmark	Europe
ERS328773	ERP003612	Diseased	Obesity	Adult	Denmark	Europe
ERS328774	ERP003612	Healthy	Healthy	Adult	Denmark	Europe
ERS328775	ERP003612	Diseased	Obesity	Adult	Denmark	Europe
ERS328776	ERP003612	Diseased	Obesity	Adult	Denmark	Europe
ERS328777	ERP003612	Diseased	Obesity	Adult	Denmark	Europe
ERS328778	ERP003612	Healthy	Healthy	Adult	Denmark	Europe
ERS328779	ERP003612	Healthy	Healthy	Adult	Denmark	Europe
ERS328780	ERP003612	Healthy	Healthy	Adult	Denmark	Europe
ERS328781	ERP003612	Healthy	Healthy	Adult	Denmark	Europe
ERS328782	ERP003612	Healthy	Healthy	Adult	Denmark	Europe
ERS328783	ERP003612	Diseased	Obesity	Adult	Denmark	Europe
ERS328784	ERP003612	Healthy	Healthy	Adult	Denmark	Europe
ERS328785	ERP003612	Healthy	Healthy	Adult	Denmark	Europe
ERS328786	ERP003612	Diseased	Obesity	Adult	Denmark	Europe
ERS328787	ERP003612	Diseased	Obesity	Adult	Denmark	Europe
ERS328788	ERP003612	Healthy	Healthy	Adult	Denmark	Europe
ERS328789	ERP003612	Diseased	Obesity	Adult	Denmark	Europe
ERS328790	ERP003612	Diseased	Obesity	Adult	Denmark	Europe
ERS328791	ERP003612	Healthy	Healthy	Adult	Denmark	Europe
ERS328792	ERP003612	Diseased	Obesity	Adult	Denmark	Europe
ERS328793	ERP003612	Healthy	Healthy	Adult	Denmark	Europe
ERS328794	ERP003612	Healthy	Healthy	Adult	Denmark	Europe
ERS328795	ERP003612	Diseased	Obesity	Adult	Denmark	Europe
ERS328796	ERP003612	Healthy	Healthy	Adult	Denmark	Europe
ERS328797	ERP003612	Diseased	Obesity	Adult	Denmark	Europe
ERS328798	ERP003612	Diseased	Obesity	Adult	Denmark	Europe
ERS328799	ERP003612	Diseased	Obesity	Adult	Denmark	Europe
ERS328800	ERP003612	Healthy	Healthy	Adult	Denmark	Europe
ERS328801	ERP003612	Healthy	Healthy	Adult	Denmark	Europe
ERS328802	ERP003612	Diseased	Obesity	Adult	Denmark	Europe
ERS328803	ERP003612	Healthy	Healthy	Adult	Denmark	Europe
ERS328804	ERP003612	Healthy	Healthy	Adult	Denmark	Europe
ERS328805	ERP003612	Diseased	Obesity	Adult	Denmark	Europe
ERS328806	ERP003612	Diseased	Obesity	Adult	Denmark	Europe
ERS328807	ERP003612	Diseased	Obesity	Adult	Denmark	Europe
ERS328808	ERP003612	Diseased	Obesity	Adult	Denmark	Europe
ERS328809	ERP003612	Diseased	Obesity	Adult	Denmark	Europe
ERS328810	ERP003612	Diseased	Obesity	Adult	Denmark	Europe
ERS328811	ERP003612	Diseased	Obesity	Adult	Denmark	Europe
ERS328812	ERP003612	Healthy	Healthy	Adult	Denmark	Europe
ERS328813	ERP003612	Diseased	Obesity	Adult	Denmark	Europe
ERS328814	ERP003612	Diseased	Obesity	Adult	Denmark	Europe
ERS328815	ERP003612	Diseased	Obesity	Adult	Denmark	Europe
ERS328816	ERP003612	Diseased	Obesity	Adult	Denmark	Europe
ERS328817	ERP003612	Diseased	Obesity	Adult	Denmark	Europe
ERS328818	ERP003612	Healthy	Healthy	Adult	Denmark	Europe
ERS328819	ERP003612	Diseased	Obesity	Adult	Denmark	Europe
ERS328820	ERP003612	Diseased	Obesity	Adult	Denmark	Europe
ERS328821	ERP003612	Healthy	Healthy	Adult	Denmark	Europe
ERS328822	ERP003612	Diseased	Obesity	Adult	Denmark	Europe
ERS328823	ERP003612	Healthy	Healthy	Adult	Denmark	Europe
ERS328824	ERP003612	Diseased	Obesity	Adult	Denmark	Europe
ERS328825	ERP003612	Diseased	Obesity	Adult	Denmark	Europe
ERS328826	ERP003612	Healthy	Healthy	Adult	Denmark	Europe
ERS328827	ERP003612	Diseased	Obesity	Adult	Denmark	Europe
ERS328828	ERP003612	Healthy	Healthy	Adult	Denmark	Europe
ERS328829	ERP003612	Diseased	Obesity	Adult	Denmark	Europe
ERS328830	ERP003612	Diseased	Obesity	Adult	Denmark	Europe
ERS328831	ERP003612	Diseased	Obesity	Adult	Denmark	Europe
ERS328832	ERP003612	Diseased	Obesity	Adult	Denmark	Europe
ERS328833	ERP003612	Diseased	Obesity	Adult	Denmark	Europe
ERS328834	ERP003612	Diseased	Obesity	Adult	Denmark	Europe
ERS328835	ERP003612	Diseased	Obesity	Adult	Denmark	Europe
ERS328836	ERP003612	Diseased	Obesity	Adult	Denmark	Europe
ERS328837	ERP003612	Diseased	Obesity	Adult	Denmark	Europe
ERS328838	ERP003612	Healthy	Healthy	Adult	Denmark	Europe
ERS328839	ERP003612	Healthy	Healthy	Adult	Denmark	Europe
ERS328840	ERP003612	Diseased	Obesity	Adult	Denmark	Europe
ERS328841	ERP003612	Diseased	Obesity	Adult	Denmark	Europe
ERS328842	ERP003612	Healthy	Healthy	Adult	Denmark	Europe
ERS328843	ERP003612	Diseased	Obesity	Adult	Denmark	Europe
ERS328844	ERP003612	Diseased	Obesity	Adult	Denmark	Europe
ERS328845	ERP003612	Healthy	Healthy	Adult	Denmark	Europe
ERS328846	ERP003612	Healthy	Healthy	Adult	Denmark	Europe
ERS328847	ERP003612	Diseased	Obesity	Adult	Denmark	Europe
ERS328848	ERP003612	Healthy	Healthy	Adult	Denmark	Europe
ERS328849	ERP003612	Diseased	Obesity	Adult	Denmark	Europe
ERS328850	ERP003612	Diseased	Obesity	Adult	Denmark	Europe
ERS328851	ERP003612	Diseased	Obesity	Adult	Denmark	Europe
ERS328852	ERP003612	Healthy	Healthy	Adult	Denmark	Europe
ERS328853	ERP003612	Diseased	Obesity	Adult	Denmark	Europe
ERS328854	ERP003612	Diseased	Obesity	Adult	Denmark	Europe
ERS328855	ERP003612	Healthy	Healthy	Adult	Denmark	Europe
ERS328856	ERP003612	Healthy	Healthy	Adult	Denmark	Europe
ERS328857	ERP003612	Diseased	Obesity	Adult	Denmark	Europe
ERS328858	ERP003612	Healthy	Healthy	Adult	Denmark	Europe
ERS328859	ERP003612	Healthy	Healthy	Adult	Denmark	Europe
ERS328860	ERP003612	Diseased	Obesity	Adult	Denmark	Europe
ERS328861	ERP003612	Diseased	Obesity	Adult	Denmark	Europe
ERS328862	ERP003612	Healthy	Healthy	Adult	Denmark	Europe
ERS328863	ERP003612	Diseased	Obesity	Adult	Denmark	Europe
ERS328864	ERP003612	Healthy	Healthy	Adult	Denmark	Europe
ERS328865	ERP003612	Diseased	Obesity	Adult	Denmark	Europe
ERS328866	ERP003612	Diseased	Obesity	Adult	Denmark	Europe
ERS328867	ERP003612	Diseased	Obesity	Adult	Denmark	Europe
ERS328868	ERP003612	Diseased	Obesity	Adult	Denmark	Europe
ERS328869	ERP003612	Diseased	Obesity	Adult	Denmark	Europe
ERS328870	ERP003612	Diseased	Obesity	Adult	Denmark	Europe
ERS328871	ERP003612	Diseased	Obesity	Adult	Denmark	Europe
ERS328872	ERP003612	Diseased	Obesity	Adult	Denmark	Europe
ERS328873	ERP003612	Diseased	Obesity	Adult	Denmark	Europe
ERS328874	ERP003612	Healthy	Healthy	Adult	Denmark	Europe
ERS328875	ERP003612	Diseased	Obesity	Adult	Denmark	Europe
ERS328876	ERP003612	Diseased	Obesity	Adult	Denmark	Europe
ERS328877	ERP003612	Healthy	Healthy	Adult	Denmark	Europe
ERS328878	ERP003612	Diseased	Obesity	Adult	Denmark	Europe
ERS328879	ERP003612	Diseased	Obesity	Adult	Denmark	Europe
ERS328880	ERP003612	Diseased	Obesity	Adult	Denmark	Europe
ERS328881	ERP003612	Diseased	Obesity	Adult	Denmark	Europe
ERS328882	ERP003612	Healthy	Healthy	Adult	Denmark	Europe
ERS328883	ERP003612	Diseased	Obesity	Adult	Denmark	Europe
ERS328884	ERP003612	Diseased	Obesity	Adult	Denmark	Europe
ERS328885	ERP003612	Healthy	Healthy	Adult	Denmark	Europe
ERS328886	ERP003612	Diseased	Obesity	Adult	Denmark	Europe
ERS328887	ERP003612	Healthy	Healthy	Adult	Denmark	Europe
ERS328888	ERP003612	Diseased	Obesity	Adult	Denmark	Europe
ERS328889	ERP003612	Diseased	Obesity	Adult	Denmark	Europe
ERS328890	ERP003612	Healthy	Healthy	Adult	Denmark	Europe
ERS328891	ERP003612	Healthy	Healthy	Adult	Denmark	Europe
ERS328892	ERP003612	Diseased	Obesity	Adult	Denmark	Europe
ERS328893	ERP003612	Healthy	Healthy	Adult	Denmark	Europe
ERS328894	ERP003612	Diseased	Obesity	Adult	Denmark	Europe
ERS328895	ERP003612	Healthy	Healthy	Adult	Denmark	Europe
ERS328896	ERP003612	Diseased	Obesity	Adult	Denmark	Europe
ERS328897	ERP003612	Diseased	Obesity	Adult	Denmark	Europe
ERS328898	ERP003612	Diseased	Obesity	Adult	Denmark	Europe
ERS328899	ERP003612	Diseased	Obesity	Adult	Denmark	Europe
ERS328900	ERP003612	Diseased	Obesity	Adult	Denmark	Europe
ERS328901	ERP003612	Diseased	Obesity	Adult	Denmark	Europe
ERS328902	ERP003612	Diseased	Obesity	Adult	Denmark	Europe
ERS328903	ERP003612	Healthy	Healthy	Adult	Denmark	Europe
ERS328904	ERP003612	Diseased	Obesity	Adult	Denmark	Europe
ERS328905	ERP003612	Diseased	Obesity	Adult	Denmark	Europe
ERS328906	ERP003612	Healthy	Healthy	Adult	Denmark	Europe
ERS328907	ERP003612	Diseased	Obesity	Adult	Denmark	Europe
ERS328908	ERP003612	Diseased	Obesity	Adult	Denmark	Europe
ERS328909	ERP003612	Healthy	Healthy	Adult	Denmark	Europe
ERS328910	ERP003612	Healthy	Healthy	Adult	Denmark	Europe
ERS328911	ERP003612	Diseased	Obesity	Adult	Denmark	Europe
ERS328912	ERP003612	Diseased	Obesity	Adult	Denmark	Europe
ERS328913	ERP003612	Healthy	Healthy	Adult	Denmark	Europe
ERS328914	ERP003612	Diseased	Obesity	Adult	Denmark	Europe
ERS328915	ERP003612	Healthy	Healthy	Adult	Denmark	Europe
ERS328916	ERP003612	Diseased	Obesity	Adult	Denmark	Europe
ERS328917	ERP003612	Diseased	Obesity	Adult	Denmark	Europe
ERS328918	ERP003612	Healthy	Healthy	Adult	Denmark	Europe
ERS328919	ERP003612	Diseased	Obesity	Adult	Denmark	Europe
ERS328920	ERP003612	Diseased	Obesity	Adult	Denmark	Europe
ERS328921	ERP003612	Diseased	Obesity	Adult	Denmark	Europe
ERS328922	ERP003612	Diseased	Obesity	Adult	Denmark	Europe
ERS328923	ERP003612	Diseased	Obesity	Adult	Denmark	Europe
ERS328924	ERP003612	Diseased	Obesity	Adult	Denmark	Europe
ERS328925	ERP003612	Diseased	Obesity	Adult	Denmark	Europe
ERS328926	ERP003612	Diseased	Obesity	Adult	Denmark	Europe
ERS328927	ERP003612	Healthy	Healthy	Adult	Denmark	Europe
ERS328928	ERP003612	Healthy	Healthy	Adult	Denmark	Europe
ERS328929	ERP003612	Healthy	Healthy	Adult	Denmark	Europe
ERS328930	ERP003612	Diseased	Obesity	Adult	Denmark	Europe
ERS328931	ERP003612	Diseased	Obesity	Adult	Denmark	Europe
ERS328932	ERP003612	Diseased	Obesity	Adult	Denmark	Europe
ERS328933	ERP003612	Healthy	Healthy	Adult	Denmark	Europe
ERS328934	ERP003612	Healthy	Healthy	Adult	Denmark	Europe
ERS328935	ERP003612	Healthy	Healthy	Adult	Denmark	Europe
ERS328936	ERP003612	Diseased	Obesity	Adult	Denmark	Europe
ERS328937	ERP003612	Healthy	Healthy	Adult	Denmark	Europe
ERS328938	ERP003612	Healthy	Healthy	Adult	Denmark	Europe
ERS328939	ERP003612	Diseased	Obesity	Adult	Denmark	Europe
ERS328940	ERP003612	Healthy	Healthy	Adult	Denmark	Europe
ERS328941	ERP003612	Diseased	Obesity	Adult	Denmark	Europe
ERS328942	ERP003612	Healthy	Healthy	Adult	Denmark	Europe
ERS328943	ERP003612	Healthy	Healthy	Adult	Denmark	Europe
ERS328944	ERP003612	Diseased	Obesity	Adult	Denmark	Europe
ERS328945	ERP003612	Healthy	Healthy	Adult	Denmark	Europe
ERS328946	ERP003612	Diseased	Obesity	Adult	Denmark	Europe
ERS328947	ERP003612	Diseased	Obesity	Adult	Denmark	Europe
ERS328948	ERP003612	Healthy	Healthy	Adult	Denmark	Europe
ERS328949	ERP003612	Diseased	Obesity	Adult	Denmark	Europe
ERS328950	ERP003612	Healthy	Healthy	Adult	Denmark	Europe
ERS328951	ERP003612	Diseased	Obesity	Adult	Denmark	Europe
ERS328952	ERP003612	Diseased	Obesity	Adult	Denmark	Europe
ERS328953	ERP003612	Healthy	Healthy	Adult	Denmark	Europe
ERS328954	ERP003612	Healthy	Healthy	Adult	Denmark	Europe
ERS328955	ERP003612	Diseased	Obesity	Adult	Denmark	Europe
ERS328956	ERP003612	Diseased	Obesity	Adult	Denmark	Europe
ERS328957	ERP003612	Healthy	Healthy	Adult	Denmark	Europe
ERS328958	ERP003612	Healthy	Healthy	Adult	Denmark	Europe
ERS328959	ERP003612	Diseased	Obesity	Adult	Denmark	Europe
ERS328960	ERP003612	Diseased	Obesity	Adult	Denmark	Europe
ERS328961	ERP003612	Diseased	Obesity	Adult	Denmark	Europe
ERS328962	ERP003612	Diseased	Obesity	Adult	Denmark	Europe
ERS328963	ERP003612	Diseased	Obesity	Adult	Denmark	Europe
ERS328964	ERP003612	Healthy	Healthy	Adult	Denmark	Europe
ERS328965	ERP003612	Healthy	Healthy	Adult	Denmark	Europe
ERS328966	ERP003612	Diseased	Obesity	Adult	Denmark	Europe
ERS328967	ERP003612	Diseased	Obesity	Adult	Denmark	Europe
ERS328968	ERP003612	Healthy	Healthy	Adult	Denmark	Europe
ERS328969	ERP003612	Healthy	Healthy	Adult	Denmark	Europe
ERS328970	ERP003612	Diseased	Obesity	Adult	Denmark	Europe
ERS328971	ERP003612	Diseased	Obesity	Adult	Denmark	Europe
ERS328972	ERP003612	Diseased	Obesity	Adult	Denmark	Europe
ERS328973	ERP003612	Healthy	Healthy	Adult	Denmark	Europe
ERS328974	ERP003612	Healthy	Healthy	Adult	Denmark	Europe
ERS328975	ERP003612	Diseased	Obesity	Adult	Denmark	Europe
ERS328976	ERP003612	Diseased	Obesity	Adult	Denmark	Europe
ERS328977	ERP003612	Healthy	Healthy	Adult	Denmark	Europe
ERS328978	ERP003612	Diseased	Obesity	Adult	Denmark	Europe
ERS328979	ERP003612	Diseased	Obesity	Adult	Denmark	Europe
ERS328980	ERP003612	Diseased	Obesity	Adult	Denmark	Europe
ERS328981	ERP003612	Healthy	Healthy	Adult	Denmark	Europe
ERS328982	ERP003612	Diseased	Obesity	Adult	Denmark	Europe
ERS328983	ERP003612	Healthy	Healthy	Adult	Denmark	Europe
ERS328984	ERP003612	Healthy	Healthy	Adult	Denmark	Europe
ERS328985	ERP003612	Diseased	Obesity	Adult	Denmark	Europe
ERS328986	ERP003612	Healthy	Healthy	Adult	Denmark	Europe
ERS328987	ERP003612	Healthy	Healthy	Adult	Denmark	Europe
ERS328988	ERP003612	Healthy	Healthy	Adult	Denmark	Europe
ERS328989	ERP003612	Diseased	Obesity	Adult	Denmark	Europe
ERS328990	ERP003612	Diseased	Obesity	Adult	Denmark	Europe
ERS328991	ERP003612	Diseased	Obesity	Adult	Denmark	Europe
ERS328992	ERP003612	Diseased	Obesity	Adult	Denmark	Europe
ERS328993	ERP003612	Diseased	Obesity	Adult	Denmark	Europe
ERS328994	ERP003612	Healthy	Healthy	Adult	Denmark	Europe
ERS328995	ERP003612	Diseased	Obesity	Adult	Denmark	Europe
ERS328996	ERP003612	Healthy	Healthy	Adult	Denmark	Europe
ERS328997	ERP003612	Healthy	Healthy	Adult	Denmark	Europe
ERS328998	ERP003612	Diseased	Obesity	Adult	Denmark	Europe
ERS328999	ERP003612	Diseased	Obesity	Adult	Denmark	Europe
ERS329000	ERP003612	Diseased	Obesity	Adult	Denmark	Europe
ERS329001	ERP003612	Diseased	Obesity	Adult	Denmark	Europe
ERS329002	ERP003612	Healthy	Healthy	Adult	Denmark	Europe
ERS329003	ERP003612	Diseased	Obesity	Adult	Denmark	Europe
ERS329004	ERP003612	Healthy	Healthy	Adult	Denmark	Europe
ERS329005	ERP003612	Healthy	Healthy	Adult	Denmark	Europe
ERS329006	ERP003612	Diseased	Obesity	Adult	Denmark	Europe
ERS329007	ERP003612	Diseased	Obesity	Adult	Denmark	Europe
ERS396293	ERP004605	Healthy	Healthy	Adult	Denmark	Europe
ERS396294	ERP004605	Healthy	Healthy	Adult	Denmark	Europe
ERS396295	ERP004605	Healthy	Healthy	Adult	Denmark	Europe
ERS396296	ERP004605	Healthy	Healthy	Adult	Denmark	Europe
ERS396297	ERP004605	Healthy	Healthy	Adult	Denmark	Europe
ERS396298	ERP004605	Healthy	Healthy	Adult	Denmark	Europe
ERS396299	ERP004605	Healthy	Healthy	Adult	Denmark	Europe
ERS396300	ERP004605	Healthy	Healthy	Adult	Denmark	Europe
ERS396301	ERP004605	Healthy	Healthy	Adult	Denmark	Europe
ERS396302	ERP004605	Healthy	Healthy	Adult	Denmark	Europe
ERS396303	ERP004605	Healthy	Healthy	Adult	Denmark	Europe
ERS396304	ERP004605	Healthy	Healthy	Adult	Denmark	Europe
ERS396305	ERP004605	Healthy	Healthy	Adult	Denmark	Europe
ERS396306	ERP004605	Healthy	Healthy	Adult	Denmark	Europe
ERS396307	ERP004605	Healthy	Healthy	Adult	Denmark	Europe
ERS396308	ERP004605	Healthy	Healthy	Adult	Denmark	Europe
ERS396309	ERP004605	Healthy	Healthy	Adult	Denmark	Europe
ERS396310	ERP004605	Healthy	Healthy	Adult	Denmark	Europe
ERS396311	ERP004605	Healthy	Healthy	Adult	Denmark	Europe
ERS396312	ERP004605	Healthy	Healthy	Adult	Denmark	Europe
ERS396313	ERP004605	Healthy	Healthy	Adult	Denmark	Europe
ERS396314	ERP004605	Healthy	Healthy	Adult	Denmark	Europe
ERS396315	ERP004605	Healthy	Healthy	Adult	Denmark	Europe
ERS396316	ERP004605	Healthy	Healthy	Adult	Denmark	Europe
ERS396317	ERP004605	Healthy	Healthy	Adult	Denmark	Europe
ERS396318	ERP004605	Healthy	Healthy	Adult	Denmark	Europe
ERS396319	ERP004605	Healthy	Healthy	Adult	Denmark	Europe
ERS396320	ERP004605	Healthy	Healthy	Adult	Denmark	Europe
ERS396321	ERP004605	Healthy	Healthy	Adult	Denmark	Europe
ERS396322	ERP004605	Healthy	Healthy	Adult	Denmark	Europe
ERS396323	ERP004605	Healthy	Healthy	Adult	Denmark	Europe
ERS396324	ERP004605	Healthy	Healthy	Adult	Denmark	Europe
ERS396325	ERP004605	Healthy	Healthy	Adult	Denmark	Europe
ERS396326	ERP004605	Healthy	Healthy	Adult	Denmark	Europe
ERS396327	ERP004605	Healthy	Healthy	Adult	Denmark	Europe
ERS396328	ERP004605	Healthy	Healthy	Adult	Denmark	Europe
ERS396329	ERP004605	Healthy	Healthy	Adult	Denmark	Europe
ERS396330	ERP004605	Healthy	Healthy	Adult	Denmark	Europe
ERS396331	ERP004605	Healthy	Healthy	Adult	Denmark	Europe
ERS396332	ERP004605	Healthy	Healthy	Adult	Denmark	Europe
ERS396333	ERP004605	Healthy	Healthy	Adult	Denmark	Europe
ERS396334	ERP004605	Healthy	Healthy	Adult	Denmark	Europe
ERS396335	ERP004605	Healthy	Healthy	Adult	Denmark	Europe
ERS396336	ERP004605	Healthy	Healthy	Adult	Denmark	Europe
ERS396337	ERP004605	Healthy	Healthy	Adult	Denmark	Europe
ERS396338	ERP004605	Healthy	Healthy	Adult	Denmark	Europe
ERS396339	ERP004605	Healthy	Healthy	Adult	Denmark	Europe
ERS396340	ERP004605	Healthy	Healthy	Adult	Denmark	Europe
ERS396341	ERP004605	Healthy	Healthy	Adult	Denmark	Europe
ERS396342	ERP004605	Healthy	Healthy	Adult	Denmark	Europe
ERS396343	ERP004605	Healthy	Healthy	Adult	Denmark	Europe
ERS396344	ERP004605	Healthy	Healthy	Adult	Denmark	Europe
ERS396345	ERP004605	Healthy	Healthy	Adult	Denmark	Europe
ERS396346	ERP004605	Healthy	Healthy	Adult	Denmark	Europe
ERS396347	ERP004605	Healthy	Healthy	Adult	Denmark	Europe
ERS396348	ERP004605	Healthy	Healthy	Adult	Denmark	Europe
ERS396349	ERP004605	Healthy	Healthy	Adult	Denmark	Europe
ERS396350	ERP004605	Healthy	Healthy	Adult	Denmark	Europe
ERS396351	ERP004605	Healthy	Healthy	Adult	Denmark	Europe
ERS396352	ERP004605	Healthy	Healthy	Adult	Denmark	Europe
ERS396353	ERP004605	Healthy	Healthy	Adult	Denmark	Europe
ERS396354	ERP004605	Healthy	Healthy	Adult	Denmark	Europe
ERS396355	ERP004605	Healthy	Healthy	Adult	Denmark	Europe
ERS396356	ERP004605	Healthy	Healthy	Adult	Denmark	Europe
ERS396357	ERP004605	Healthy	Healthy	Adult	Denmark	Europe
ERS396358	ERP004605	Healthy	Healthy	Adult	Denmark	Europe
ERS396359	ERP004605	Healthy	Healthy	Adult	Denmark	Europe
ERS396360	ERP004605	Healthy	Healthy	Adult	Denmark	Europe
ERS396361	ERP004605	Healthy	Healthy	Adult	Denmark	Europe
ERS396362	ERP004605	Healthy	Healthy	Adult	Denmark	Europe
ERS396363	ERP004605	Healthy	Healthy	Adult	Denmark	Europe
ERS396364	ERP004605	Healthy	Healthy	Adult	Denmark	Europe
ERS396365	ERP004605	Healthy	Healthy	Adult	Denmark	Europe
ERS396366	ERP004605	Healthy	Healthy	Adult	Denmark	Europe
ERS396367	ERP004605	Healthy	Healthy	Adult	Denmark	Europe
ERS396368	ERP004605	Healthy	Healthy	Adult	Denmark	Europe
ERS396369	ERP004605	Healthy	Healthy	Adult	Denmark	Europe
ERS396370	ERP004605	Healthy	Healthy	Adult	Denmark	Europe
ERS396371	ERP004605	Healthy	Healthy	Adult	Denmark	Europe
ERS396372	ERP004605	Healthy	Healthy	Adult	Denmark	Europe
ERS396373	ERP004605	Healthy	Healthy	Adult	Denmark	Europe
ERS396374	ERP004605	Healthy	Healthy	Adult	Denmark	Europe
ERS396375	ERP004605	Healthy	Healthy	Adult	Denmark	Europe
ERS396376	ERP004605	Healthy	Healthy	Adult	Denmark	Europe
ERS396377	ERP004605	Healthy	Healthy	Adult	Denmark	Europe
ERS396378	ERP004605	Healthy	Healthy	Adult	Denmark	Europe
ERS396379	ERP004605	Healthy	Healthy	Adult	Denmark	Europe
ERS396380	ERP004605	Healthy	Healthy	Adult	Denmark	Europe
ERS396381	ERP004605	Healthy	Healthy	Adult	Denmark	Europe
ERS396382	ERP004605	Healthy	Healthy	Adult	Denmark	Europe
ERS396383	ERP004605	Healthy	Healthy	Adult	Denmark	Europe
ERS396384	ERP004605	Healthy	Healthy	Adult	Denmark	Europe
ERS396385	ERP004605	Healthy	Healthy	Adult	Denmark	Europe
ERS396386	ERP004605	Healthy	Healthy	Adult	Denmark	Europe
ERS396387	ERP004605	Healthy	Healthy	Adult	Denmark	Europe
ERS396388	ERP004605	Healthy	Healthy	Adult	Denmark	Europe
ERS396389	ERP004605	Healthy	Healthy	Adult	Denmark	Europe
ERS396390	ERP004605	Healthy	Healthy	Adult	Denmark	Europe
ERS396391	ERP004605	Healthy	Healthy	Adult	Denmark	Europe
ERS396392	ERP004605	Healthy	Healthy	Adult	Denmark	Europe
ERS396393	ERP004605	Healthy	Healthy	Adult	Denmark	Europe
ERS396394	ERP004605	Healthy	Healthy	Adult	Denmark	Europe
ERS396395	ERP004605	Healthy	Healthy	Adult	Denmark	Europe
ERS396396	ERP004605	Healthy	Healthy	Adult	Denmark	Europe
ERS396397	ERP004605	Healthy	Healthy	Adult	Denmark	Europe
ERS396398	ERP004605	Healthy	Healthy	Adult	Denmark	Europe
ERS396399	ERP004605	Healthy	Healthy	Adult	Denmark	Europe
ERS396400	ERP004605	Healthy	Healthy	Adult	Denmark	Europe
ERS396401	ERP004605	Healthy	Healthy	Adult	Denmark	Europe
ERS396402	ERP004605	Healthy	Healthy	Adult	Spain	Europe
ERS396403	ERP004605	Healthy	Healthy	Adult	Spain	Europe
ERS396404	ERP004605	Healthy	Healthy	Adult	Spain	Europe
ERS396405	ERP004605	Healthy	Healthy	Adult	Spain	Europe
ERS396406	ERP004605	Healthy	Healthy	Adult	Spain	Europe
ERS396407	ERP004605	Healthy	Healthy	Adult	Spain	Europe
ERS396408	ERP004605	Healthy	Healthy	Adult	Spain	Europe
ERS396409	ERP004605	Healthy	Healthy	Adult	Spain	Europe
ERS396410	ERP004605	Healthy	Healthy	Adult	Spain	Europe
ERS396411	ERP004605	Healthy	Healthy	Adult	Spain	Europe
ERS396412	ERP004605	Healthy	Healthy	Adult	Spain	Europe
ERS396413	ERP004605	Healthy	Healthy	Adult	Spain	Europe
ERS396414	ERP004605	Healthy	Healthy	Adult	Spain	Europe
ERS396415	ERP004605	Healthy	Healthy	Adult	Spain	Europe
ERS396416	ERP004605	Healthy	Healthy	Adult	Spain	Europe
ERS396417	ERP004605	Healthy	Healthy	Adult	Spain	Europe
ERS396418	ERP004605	Healthy	Healthy	Adult	Spain	Europe
ERS396419	ERP004605	Healthy	Healthy	Adult	Spain	Europe
ERS396420	ERP004605	Healthy	Healthy	Adult	Spain	Europe
ERS396421	ERP004605	Healthy	Healthy	Adult	Spain	Europe
ERS396422	ERP004605	Healthy	Healthy	Adult	Spain	Europe
ERS396423	ERP004605	Healthy	Healthy	Adult	Spain	Europe
ERS396424	ERP004605	Healthy	Healthy	Adult	Spain	Europe
ERS396425	ERP004605	Healthy	Healthy	Adult	Spain	Europe
ERS396426	ERP004605	Healthy	Healthy	Adult	Spain	Europe
ERS396427	ERP004605	Healthy	Healthy	Adult	Spain	Europe
ERS396428	ERP004605	Healthy	Healthy	Adult	Spain	Europe
ERS396429	ERP004605	Healthy	Healthy	Adult	Spain	Europe
ERS396430	ERP004605	Healthy	Healthy	Adult	Spain	Europe
ERS396431	ERP004605	Healthy	Healthy	Adult	Spain	Europe
ERS396432	ERP004605	Healthy	Healthy	Adult	Spain	Europe
ERS396433	ERP004605	Healthy	Healthy	Adult	Spain	Europe
ERS396434	ERP004605	Healthy	Healthy	Adult	Spain	Europe
ERS396435	ERP004605	Healthy	Healthy	Adult	Spain	Europe
ERS396436	ERP004605	Healthy	Healthy	Adult	Spain	Europe
ERS396437	ERP004605	Healthy	Healthy	Adult	Spain	Europe
ERS396438	ERP004605	Healthy	Healthy	Adult	Spain	Europe
ERS396439	ERP004605	Healthy	Healthy	Adult	Spain	Europe
ERS396440	ERP004605	Healthy	Healthy	Adult	Spain	Europe
ERS396441	ERP004605	Healthy	Healthy	Adult	Spain	Europe
ERS396442	ERP004605	Healthy	Healthy	Adult	Spain	Europe
ERS396443	ERP004605	Healthy	Healthy	Adult	Spain	Europe
ERS396444	ERP004605	Healthy	Healthy	Adult	Spain	Europe
ERS396445	ERP004605	Healthy	Healthy	Adult	Spain	Europe
ERS396446	ERP004605	Healthy	Healthy	Adult	Spain	Europe
ERS396447	ERP004605	Healthy	Healthy	Adult	Spain	Europe
ERS396448	ERP004605	Healthy	Healthy	Adult	Spain	Europe
ERS396449	ERP004605	Healthy	Healthy	Adult	Spain	Europe
ERS396450	ERP004605	Healthy	Healthy	Adult	Spain	Europe
ERS396451	ERP004605	Healthy	Healthy	Adult	Spain	Europe
ERS396452	ERP004605	Healthy	Healthy	Adult	Spain	Europe
ERS396453	ERP004605	Healthy	Healthy	Adult	Spain	Europe
ERS396454	ERP004605	Healthy	Healthy	Adult	Spain	Europe
ERS396455	ERP004605	Healthy	Healthy	Adult	Spain	Europe
ERS396456	ERP004605	Healthy	Healthy	Adult	Spain	Europe
ERS396457	ERP004605	Healthy	Healthy	Adult	Spain	Europe
ERS396458	ERP004605	Healthy	Healthy	Adult	Spain	Europe
ERS396459	ERP004605	Healthy	Healthy	Adult	Spain	Europe
ERS396460	ERP004605	Healthy	Healthy	Adult	Spain	Europe
ERS396461	ERP004605	Healthy	Healthy	Adult	Spain	Europe
ERS396462	ERP004605	Healthy	Healthy	Adult	Spain	Europe
ERS396463	ERP004605	Healthy	Healthy	Adult	Spain	Europe
ERS396464	ERP004605	Healthy	Healthy	Adult	Spain	Europe
ERS396465	ERP004605	Healthy	Healthy	Adult	Spain	Europe
ERS396466	ERP004605	Healthy	Healthy	Adult	Spain	Europe
ERS396467	ERP004605	Healthy	Healthy	Adult	Spain	Europe
ERS396468	ERP004605	Healthy	Healthy	Adult	Spain	Europe
ERS396469	ERP004605	Healthy	Healthy	Adult	Spain	Europe
ERS396470	ERP004605	Healthy	Healthy	Adult	Spain	Europe
ERS396471	ERP004605	Healthy	Healthy	Adult	Spain	Europe
ERS396472	ERP004605	Healthy	Healthy	Adult	Spain	Europe
ERS396473	ERP004605	Healthy	Healthy	Adult	Spain	Europe
ERS396474	ERP004605	Healthy	Healthy	Adult	Spain	Europe
ERS396475	ERP004605	Healthy	Healthy	Adult	Spain	Europe
ERS396476	ERP004605	Healthy	Healthy	Adult	Spain	Europe
ERS396477	ERP004605	Healthy	Healthy	Adult	Spain	Europe
ERS396478	ERP004605	Healthy	Healthy	Adult	Spain	Europe
ERS396479	ERP004605	Healthy	Healthy	Adult	Spain	Europe
ERS396480	ERP004605	Healthy	Healthy	Adult	Spain	Europe
ERS396481	ERP004605	Healthy	Healthy	Adult	Spain	Europe
ERS396482	ERP004605	Healthy	Healthy	Adult	Spain	Europe
ERS396483	ERP004605	Healthy	Healthy	Adult	Spain	Europe
ERS396484	ERP004605	Healthy	Healthy	Adult	Spain	Europe
ERS396485	ERP004605	Healthy	Healthy	Adult	Spain	Europe
ERS396486	ERP004605	Healthy	Healthy	Adult	Spain	Europe
ERS396487	ERP004605	Healthy	Healthy	Adult	Spain	Europe
ERS396488	ERP004605	Healthy	Healthy	Adult	Spain	Europe
ERS396489	ERP004605	Healthy	Healthy	Adult	Spain	Europe
ERS396490	ERP004605	Healthy	Healthy	Adult	Spain	Europe
ERS396491	ERP004605	Healthy	Healthy	Adult	Spain	Europe
ERS396492	ERP004605	Healthy	Healthy	Adult	Spain	Europe
ERS396493	ERP004605	Healthy	Healthy	Adult	Spain	Europe
ERS396494	ERP004605	Healthy	Healthy	Adult	Spain	Europe
ERS396495	ERP004605	Healthy	Healthy	Adult	Spain	Europe
ERS396496	ERP004605	Healthy	Healthy	Adult	Spain	Europe
ERS396497	ERP004605	Healthy	Healthy	Adult	Spain	Europe
ERS396498	ERP004605	Healthy	Healthy	Adult	Spain	Europe
ERS396499	ERP004605	Healthy	Healthy	Adult	Spain	Europe
ERS396500	ERP004605	Healthy	Healthy	Adult	Spain	Europe
ERS396501	ERP004605	Healthy	Healthy	Adult	Spain	Europe
ERS396502	ERP004605	Healthy	Healthy	Adult	Spain	Europe
ERS396503	ERP004605	Healthy	Healthy	Adult	Spain	Europe
ERS396504	ERP004605	Healthy	Healthy	Adult	Spain	Europe
ERS396505	ERP004605	Healthy	Healthy	Adult	Spain	Europe
ERS396506	ERP004605	Healthy	Healthy	Adult	Spain	Europe
ERS396507	ERP004605	Healthy	Healthy	Adult	Spain	Europe
ERS396508	ERP004605	Healthy	Healthy	Adult	Spain	Europe
ERS396509	ERP004605	Healthy	Healthy	Adult	Spain	Europe
ERS396510	ERP004605	Healthy	Healthy	Adult	Spain	Europe
ERS396511	ERP004605	Healthy	Healthy	Adult	Spain	Europe
ERS396512	ERP004605	Healthy	Healthy	Adult	Spain	Europe
ERS396513	ERP004605	Healthy	Healthy	Adult	Spain	Europe
ERS396514	ERP004605	Healthy	Healthy	Adult	Spain	Europe
ERS396515	ERP004605	Healthy	Healthy	Adult	Spain	Europe
ERS396516	ERP004605	Healthy	Healthy	Adult	Spain	Europe
ERS396517	ERP004605	Healthy	Healthy	Adult	Spain	Europe
ERS396518	ERP004605	Healthy	Healthy	Adult	Spain	Europe
ERS396519	ERP004605	Healthy	Healthy	Adult	Spain	Europe
ERS396520	ERP004605	Healthy	Healthy	Adult	Spain	Europe
ERS396521	ERP004605	Healthy	Healthy	Adult	Spain	Europe
ERS396522	ERP004605	Healthy	Healthy	Adult	Spain	Europe
ERS396523	ERP004605	Healthy	Healthy	Adult	Spain	Europe
ERS396524	ERP004605	Healthy	Healthy	Adult	Spain	Europe
ERS396525	ERP004605	Healthy	Healthy	Adult	Spain	Europe
ERS396526	ERP004605	Healthy	Healthy	Adult	Spain	Europe
ERS396527	ERP004605	Healthy	Healthy	Adult	Spain	Europe
ERS396528	ERP004605	Healthy	Healthy	Adult	Spain	Europe
ERS396529	ERP004605	Healthy	Healthy	Adult	Spain	Europe
ERS396530	ERP004605	Healthy	Healthy	Adult	Spain	Europe
ERS396531	ERP004605	Healthy	Healthy	Adult	Spain	Europe
ERS396532	ERP004605	Healthy	Healthy	Adult	Spain	Europe
ERS396533	ERP004605	Healthy	Healthy	Adult	Spain	Europe
ERS396534	ERP004605	Healthy	Healthy	Adult	Spain	Europe
ERS396535	ERP004605	Healthy	Healthy	Adult	Spain	Europe
ERS396536	ERP004605	Healthy	Healthy	Adult	Spain	Europe
ERS396537	ERP004605	Healthy	Healthy	Adult	Spain	Europe
ERS396539	ERP004605	Healthy	Healthy	Adult	Spain	Europe
ERS396540	ERP004605	Healthy	Healthy	Adult	Spain	Europe
ERS396541	ERP004605	Healthy	Healthy	Adult	Spain	Europe
ERS436644	ERP005534	Healthy	Healthy	Adult	France	Europe
ERS436645	ERP005534	Healthy	Healthy	Adult	France	Europe
ERS436646	ERP005534	Diseased	Adenoma	Elderly	France	Europe
ERS436647	ERP005534	Healthy	Healthy	Adult	France	Europe
ERS436648	ERP005534	Diseased	Obesity	Elderly	France	Europe
ERS436649	ERP005534	Healthy	Healthy	Adult	France	Europe
ERS436650	ERP005534	Diseased	Adenoma	Elderly	France	Europe
ERS436651	ERP005534	Diseased	Obesity	Adult	France	Europe
ERS436652	ERP005534	Diseased	Adenoma	Adult	France	Europe
ERS436653	ERP005534	Diseased	Obesity	Adult	France	Europe
ERS436654	ERP005534	Healthy	Healthy	Elderly	France	Europe
ERS436655	ERP005534	Healthy	Healthy	Adult	France	Europe
ERS436656	ERP005534	Diseased	Adenoma	Adult	France	Europe
ERS436657	ERP005534	Healthy	Healthy	Elderly	France	Europe
ERS436658	ERP005534	Healthy	Healthy	Adult	France	Europe
ERS436659	ERP005534	Healthy	Healthy	Adult	France	Europe
ERS436660	ERP005534	Healthy	Healthy	Adult	France	Europe
ERS436662	ERP005534	Diseased	Adenoma	Adult	France	Europe
ERS436663	ERP005534	Diseased	Adenoma	Elderly	France	Europe
ERS436664	ERP005534	Healthy	Healthy	Adult	France	Europe
ERS436665	ERP005534	Diseased	CRC	Adult	France	Europe
ERS436666	ERP005534	Healthy	Healthy	Adult	France	Europe
ERS436667	ERP005534	Diseased	Adenoma	Adult	France	Europe
ERS436668	ERP005534	Healthy	Healthy	Adult	France	Europe
ERS436669	ERP005534	Healthy	Healthy	Adult	France	Europe
ERS436670	ERP005534	Healthy	Healthy	Adult	France	Europe
ERS436671	ERP005534	Diseased	Adenoma	Elderly	France	Europe
ERS436672	ERP005534	Diseased	CRC	Adult	France	Europe
ERS436674	ERP005534	Diseased	CRC	Adult	France	Europe
ERS436675	ERP005534	Diseased	Adenoma	Elderly	France	Europe
ERS436676	ERP005534	Diseased	Adenoma	Adult	France	Europe
ERS436678	ERP005534	Diseased	Adenoma	Elderly	France	Europe
ERS436680	ERP005534	Diseased	Adenoma	Adult	France	Europe
ERS436681	ERP005534	Diseased	Adenoma	Adult	France	Europe
ERS436683	ERP005534	Diseased	CRC	Elderly	France	Europe
ERS436685	ERP005534	Diseased	CRC	Adult	France	Europe
ERS436687	ERP005534	Diseased	CRC	Elderly	France	Europe
ERS436688	ERP005534	Diseased	CRC	Elderly	France	Europe
ERS436689	ERP005534	Diseased	CRC	Adult	France	Europe
ERS436690	ERP005534	Healthy	Healthy	Adult	France	Europe
ERS436691	ERP005534	Diseased	CRC	Elderly	France	Europe
ERS436692	ERP005534	Diseased	Adenoma	Elderly	France	Europe
ERS436693	ERP005534	Diseased	CRC	Elderly	France	Europe
ERS436694	ERP005534	Diseased	CRC	Adult	France	Europe
ERS436695	ERP005534	Diseased	CRC	Elderly	France	Europe
ERS436696	ERP005534	Diseased	Adenoma	Elderly	France	Europe
ERS436697	ERP005534	Healthy	Healthy	Adult	France	Europe
ERS436698	ERP005534	Diseased	CRC	Adult	France	Europe
ERS436699	ERP005534	Diseased	CRC	Adult	France	Europe
ERS436700	ERP005534	Diseased	Adenoma	Adult	France	Europe
ERS436701	ERP005534	Diseased	CRC	Elderly	France	Europe
ERS436702	ERP005534	Diseased	Adenoma	Elderly	France	Europe
ERS436703	ERP005534	Diseased	CRC	Adult	France	Europe
ERS436704	ERP005534	Diseased	CRC	Elderly	France	Europe
ERS436705	ERP005534	Diseased	CRC	Adult	France	Europe
ERS436706	ERP005534	Diseased	Adenoma	Adult	France	Europe
ERS436707	ERP005534	Diseased	Adenoma	Adult	France	Europe
ERS436708	ERP005534	Diseased	Adenoma	Elderly	France	Europe
ERS436709	ERP005534	Diseased	Adenoma	Adult	France	Europe
ERS436710	ERP005534	Diseased	Adenoma	Adult	France	Europe
ERS436711	ERP005534	Diseased	CRC	Elderly	France	Europe
ERS436712	ERP005534	Diseased	CRC	Adult	France	Europe
ERS436713	ERP005534	Diseased	CRC	Elderly	France	Europe
ERS436714	ERP005534	Diseased	CRC	Adult	France	Europe
ERS436717	ERP005534	Diseased	Adenoma	Adult	France	Europe
ERS436718	ERP005534	Healthy	Healthy	Adult	France	Europe
ERS436719	ERP005534	Diseased	Adenoma	Adult	France	Europe
ERS436720	ERP005534	Diseased	CRC	Elderly	France	Europe
ERS436721	ERP005534	Diseased	CRC	Adult	France	Europe
ERS436722	ERP005534	Healthy	Healthy	Adult	France	Europe
ERS436723	ERP005534	Diseased	Adenoma	Elderly	France	Europe
ERS436724	ERP005534	Diseased	Adenoma	Adult	France	Europe
ERS436725	ERP005534	Diseased	CRC	Elderly	France	Europe
ERS436726	ERP005534	Diseased	Adenoma	Elderly	France	Europe
ERS436727	ERP005534	Diseased	CRC	Adult	France	Europe
ERS436728	ERP005534	Diseased	Adenoma	Elderly	France	Europe
ERS436729	ERP005534	Diseased	CRC	Adult	France	Europe
ERS436731	ERP005534	Diseased	Adenoma	Adult	France	Europe
ERS436732	ERP005534	Diseased	Adenoma	Adult	France	Europe
ERS436733	ERP005534	Diseased	CRC	Elderly	France	Europe
ERS436735	ERP005534	Diseased	Obesity	Elderly	France	Europe
ERS436736	ERP005534	Healthy	Healthy	Elderly	France	Europe
ERS436737	ERP005534	Healthy	Healthy	Adult	France	Europe
ERS436738	ERP005534	Healthy	Healthy	Adult	France	Europe
ERS436739	ERP005534	Healthy	Healthy	Adult	France	Europe
ERS436740	ERP005534	Diseased	CRC	Adult	France	Europe
ERS436741	ERP005534	Diseased	CRC	Elderly	France	Europe
ERS436742	ERP005534	Healthy	Healthy	Adult	France	Europe
ERS436744	ERP005534	Diseased	CRC	Elderly	France	Europe
ERS436747	ERP005534	Diseased	CRC	Elderly	France	Europe
ERS436748	ERP005534	Diseased	CRC	Elderly	France	Europe
ERS436749	ERP005534	Diseased	CRC	Elderly	France	Europe
ERS436750	ERP005534	Diseased	CRC	Adult	France	Europe
ERS436751	ERP005534	Diseased	Adenoma	Adult	France	Europe
ERS436752	ERP005534	Diseased	Adenoma	Adult	France	Europe
ERS436754	ERP005534	Diseased	CRC	Elderly	France	Europe
ERS436755	ERP005534	Diseased	CRC	Elderly	France	Europe
ERS436758	ERP005534	Diseased	CRC	Elderly	France	Europe
ERS436759	ERP005534	Diseased	CRC	Elderly	France	Europe
ERS436760	ERP005534	Diseased	Adenoma	Elderly	France	Europe
ERS436761	ERP005534	Diseased	CRC	Adult	France	Europe
ERS436762	ERP005534	Diseased	CRC	Elderly	France	Europe
ERS436763	ERP005534	Diseased	Adenoma	Adult	France	Europe
ERS436764	ERP005534	Diseased	CRC	Adult	France	Europe
ERS436766	ERP005534	Diseased	CRC	Adult	France	Europe
ERS436767	ERP005534	Healthy	Healthy	Adult	France	Europe
ERS436768	ERP005534	Healthy	Healthy	Elderly	France	Europe
ERS436769	ERP005534	Healthy	Healthy	Elderly	France	Europe
ERS436770	ERP005534	Healthy	Healthy	Elderly	France	Europe
ERS436771	ERP005534	Healthy	Healthy	Adult	France	Europe
ERS436772	ERP005534	Healthy	Healthy	Adult	France	Europe
ERS436773	ERP005534	Healthy	Healthy	Elderly	France	Europe
ERS436774	ERP005534	Healthy	Healthy	Adult	France	Europe
ERS436775	ERP005534	Healthy	Healthy	Elderly	France	Europe
ERS436776	ERP005534	Healthy	Healthy	Adult	France	Europe
ERS436777	ERP005534	Healthy	Healthy	Adult	France	Europe
ERS436778	ERP005534	Healthy	Healthy	Elderly	France	Europe
ERS436779	ERP005534	Healthy	Healthy	Elderly	France	Europe
ERS436780	ERP005534	Healthy	Healthy	Elderly	France	Europe
ERS436781	ERP005534	Healthy	Healthy	Adult	France	Europe
ERS436782	ERP005534	Healthy	Healthy	Elderly	France	Europe
ERS436783	ERP005534	Healthy	Healthy	Adult	France	Europe
ERS436784	ERP005534	Healthy	Healthy	Elderly	France	Europe
ERS436785	ERP005534	Healthy	Healthy	Adult	France	Europe
ERS436786	ERP005534	Healthy	Healthy	Elderly	France	Europe
ERS436787	ERP005534	Healthy	Healthy	Adult	France	Europe
ERS436788	ERP005534	Healthy	Healthy	Adult	France	Europe
ERS436789	ERP005534	Diseased	Obesity	Adult	France	Europe
ERS436790	ERP005534	Healthy	Healthy	Elderly	France	Europe
ERS436791	ERP005534	Healthy	Healthy	Adult	France	Europe
ERS436792	ERP005534	Healthy	Healthy	Elderly	France	Europe
ERS436793	ERP005534	Healthy	Healthy	Elderly	France	Europe
ERS436794	ERP005534	Healthy	Healthy	Elderly	France	Europe
ERS436795	ERP005534	Healthy	Healthy	Adult	France	Europe
ERS436796	ERP005534	Healthy	Healthy	Elderly	France	Europe
ERS436797	ERP005534	Diseased	Obesity	Adult	France	Europe
ERS436798	ERP005534	Healthy	Healthy	Elderly	France	Europe
ERS436799	ERP005534	Healthy	Healthy	Elderly	France	Europe
ERS436800	ERP005534	Diseased	CRC	Elderly	Germany	Europe
ERS436801	ERP005534	Diseased	CRC	Adult	Germany	Europe
ERS436803	ERP005534	Diseased	CRC	Elderly	Germany	Europe
ERS436804	ERP005534	Diseased	CRC	Elderly	Germany	Europe
ERS436806	ERP005534	Diseased	CRC	Adult	Germany	Europe
ERS436807	ERP005534	Diseased	CRC	Elderly	Germany	Europe
ERS436809	ERP005534	Diseased	CRC	Elderly	Germany	Europe
ERS436811	ERP005534	Diseased	CRC	Adult	Germany	Europe
ERS436812	ERP005534	Diseased	CRC	Elderly	Germany	Europe
ERS436814	ERP005534	Diseased	CRC	Adult	Germany	Europe
ERS436815	ERP005534	Diseased	CRC	Adult	Germany	Europe
ERS436816	ERP005534	Diseased	CRC	Elderly	Germany	Europe
ERS436817	ERP005534	Diseased	CRC	Elderly	Germany	Europe
ERS436818	ERP005534	Diseased	CRC	Elderly	Germany	Europe
ERS436820	ERP005534	Diseased	CRC	Elderly	Germany	Europe
ERS436821	ERP005534	Diseased	CRC	Adult	Germany	Europe
ERS436822	ERP005534	Diseased	CRC	Elderly	Germany	Europe
ERS436824	ERP005534	Diseased	CRC	Adult	Germany	Europe
ERS436825	ERP005534	Diseased	CRC	Elderly	Germany	Europe
ERS436827	ERP005534	Diseased	CRC	Adult	Germany	Europe
ERS436829	ERP005534	Diseased	CRC	Adult	Germany	Europe
ERS436830	ERP005534	Diseased	CRC	Adult	Germany	Europe
ERS436831	ERP005534	Diseased	CRC	Elderly	Germany	Europe
ERS436832	ERP005534	Diseased	CRC	Adult	Germany	Europe
ERS436833	ERP005534	Diseased	CRC	Adult	Germany	Europe
ERS436834	ERP005534	Diseased	CRC	Elderly	Germany	Europe
ERS436835	ERP005534	Diseased	CRC	Adult	Germany	Europe
ERS436836	ERP005534	Diseased	CRC	Elderly	Germany	Europe
ERS436837	ERP005534	Diseased	CRC	Elderly	Germany	Europe
ERS436838	ERP005534	Healthy	Healthy	Adult	Germany	Europe
ERS436839	ERP005534	Healthy	Healthy	Adult	Germany	Europe
ERS436840	ERP005534	Diseased	Obesity	Adult	Germany	Europe
ERS436841	ERP005534	Healthy	Healthy	Adult	Germany	Europe
ERS436842	ERP005534	Healthy	Healthy	Adult	Germany	Europe
ERS455610	ERP004605	Healthy	Healthy	Adult	China	Asia
ERS455611	ERP004605	Healthy	Healthy	Adult	China	Asia
ERS455612	ERP004605	Healthy	Healthy	Adult	China	Asia
ERS455613	ERP004605	Healthy	Healthy	Adult	China	Asia
ERS455614	ERP004605	Healthy	Healthy	Adult	China	Asia
ERS455615	ERP004605	Healthy	Healthy	Adult	China	Asia
ERS714113	ERP010229	Healthy	Healthy	Adult	Bangladesh	Asia
ERS714114	ERP010229	Healthy	Healthy	Adult	Bangladesh	Asia
ERS714115	ERP010229	Healthy	Healthy	Adult	Bangladesh	Asia
ERS714116	ERP010229	Healthy	Healthy	Adult	Bangladesh	Asia
ERS714117	ERP010229	Healthy	Healthy	Adult	Bangladesh	Asia
ERS714118	ERP010229	Healthy	Healthy	Adult	Bangladesh	Asia
ERS714119	ERP010229	Healthy	Healthy	Adult	Bangladesh	Asia
ERS714120	ERP010229	Healthy	Healthy	Adult	Bangladesh	Asia
ERS714121	ERP010229	Healthy	Healthy	Adult	Bangladesh	Asia
ERS714122	ERP010229	Healthy	Healthy	Adult	Bangladesh	Asia
ERS714124	ERP010229	Healthy	Healthy	Adult	Bangladesh	Asia
ERS714125	ERP010229	Healthy	Healthy	Adult	Bangladesh	Asia
ERS714126	ERP010229	Healthy	Healthy	Adult	Bangladesh	Asia
ERS714127	ERP010229	Healthy	Healthy	Adult	Bangladesh	Asia
ERS714128	ERP010229	Healthy	Healthy	Adult	Bangladesh	Asia
ERS714133	ERP010229	Healthy	Healthy	Adult	Bangladesh	Asia
ERS714136	ERP010229	Healthy	Healthy	Adult	Bangladesh	Asia
ERS714138	ERP010229	Healthy	Healthy	Adult	Bangladesh	Asia
ERS714141	ERP010229	Healthy	Healthy	Adult	Bangladesh	Asia
ERS714144	ERP010229	Healthy	Healthy	Adult	Bangladesh	Asia
ERS714145	ERP010229	Healthy	Healthy	Adult	Bangladesh	Asia
ERS714146	ERP010229	Healthy	Healthy	Adult	Bangladesh	Asia
ERS714147	ERP010229	Healthy	Healthy	Adult	Bangladesh	Asia
ERS714148	ERP010229	Healthy	Healthy	Adult	Bangladesh	Asia
ERS714152	ERP010229	Healthy	Healthy	Adult	Bangladesh	Asia
ERS714153	ERP010229	Healthy	Healthy	Adult	Bangladesh	Asia
ERS714156	ERP010229	Healthy	Healthy	Adult	Bangladesh	Asia
ERS714157	ERP010229	Healthy	Healthy	Adult	Bangladesh	Asia
ERS953820	ERP012929	Healthy	Healthy	Adult	Israel	Asia
ERS953821	ERP012929	Healthy	Healthy	Adult	Israel	Asia
ERS953822	ERP012929	Healthy	Healthy	Adult	Israel	Asia
ERS953823	ERP012929	Healthy	Healthy	Adult	Israel	Asia
ERS953824	ERP012929	Healthy	Healthy	Adult	Israel	Asia
ERS953825	ERP012929	Healthy	Healthy	Adult	Israel	Asia
ERS953826	ERP012929	Healthy	Healthy	Adult	Israel	Asia
ERS953827	ERP012929	Healthy	Healthy	Adult	Israel	Asia
ERS953828	ERP012929	Healthy	Healthy	Adult	Israel	Asia
ERS953829	ERP012929	Healthy	Healthy	Adult	Israel	Asia
ERS953830	ERP012929	Healthy	Healthy	Adult	Israel	Asia
ERS953831	ERP012929	Healthy	Healthy	Adult	Israel	Asia
ERS953832	ERP012929	Healthy	Healthy	Adult	Israel	Asia
ERS953833	ERP012929	Healthy	Healthy	Adult	Israel	Asia
ERS953834	ERP012929	Healthy	Healthy	Adult	Israel	Asia
ERS953836	ERP012929	Healthy	Healthy	Adult	Israel	Asia
ERS953837	ERP012929	Healthy	Healthy	Adult	Israel	Asia
ERS953838	ERP012929	Healthy	Healthy	Adult	Israel	Asia
ERS953839	ERP012929	Healthy	Healthy	Adult	Israel	Asia
ERS953840	ERP012929	Healthy	Healthy	Adult	Israel	Asia
ERS953841	ERP012929	Healthy	Healthy	Adult	Israel	Asia
ERS953842	ERP012929	Healthy	Healthy	Adult	Israel	Asia
ERS953843	ERP012929	Healthy	Healthy	Adult	Israel	Asia
ERS953844	ERP012929	Healthy	Healthy	Adult	Israel	Asia
ERS953845	ERP012929	Healthy	Healthy	Adult	Israel	Asia
ERS953846	ERP012929	Healthy	Healthy	Adult	Israel	Asia
ERS953847	ERP012929	Healthy	Healthy	Adult	Israel	Asia
ERS953848	ERP012929	Healthy	Healthy	Adult	Israel	Asia
ERS953849	ERP012929	Healthy	Healthy	Adult	Israel	Asia
ERS953850	ERP012929	Healthy	Healthy	Adult	Israel	Asia
ERS953851	ERP012929	Healthy	Healthy	Adult	Israel	Asia
ERS953852	ERP012929	Healthy	Healthy	Adult	Israel	Asia
ERS953853	ERP012929	Healthy	Healthy	Adult	Israel	Asia
ERS953854	ERP012929	Healthy	Healthy	Adult	Israel	Asia
ERS953855	ERP012929	Healthy	Healthy	Adult	Israel	Asia
ERS953856	ERP012929	Healthy	Healthy	Adult	Israel	Asia
ERS953857	ERP012929	Healthy	Healthy	Adult	Israel	Asia
ERS953858	ERP012929	Healthy	Healthy	Adult	Israel	Asia
ERS953861	ERP012929	Healthy	Healthy	Adult	Israel	Asia
ERS953862	ERP012929	Healthy	Healthy	Adult	Israel	Asia
ERS953865	ERP012929	Healthy	Healthy	Adult	Israel	Asia
ERS953866	ERP012929	Healthy	Healthy	Adult	Israel	Asia
ERS953867	ERP012929	Healthy	Healthy	Adult	Israel	Asia
ERS953868	ERP012929	Healthy	Healthy	Adult	Israel	Asia
ERS953869	ERP012929	Healthy	Healthy	Adult	Israel	Asia
ERS953871	ERP012929	Healthy	Healthy	Adult	Israel	Asia
ERS953872	ERP012929	Healthy	Healthy	Adult	Israel	Asia
ERS953873	ERP012929	Healthy	Healthy	Adult	Israel	Asia
ERS953874	ERP012929	Healthy	Healthy	Adult	Israel	Asia
ERS953876	ERP012929	Healthy	Healthy	Adult	Israel	Asia
ERS953877	ERP012929	Healthy	Healthy	Adult	Israel	Asia
ERS953878	ERP012929	Healthy	Healthy	Adult	Israel	Asia
ERS953879	ERP012929	Healthy	Healthy	Adult	Israel	Asia
ERS953881	ERP012929	Healthy	Healthy	Adult	Israel	Asia
ERS953883	ERP012929	Healthy	Healthy	Adult	Israel	Asia
ERS953884	ERP012929	Healthy	Healthy	Adult	Israel	Asia
ERS953885	ERP012929	Healthy	Healthy	Adult	Israel	Asia
ERS953886	ERP012929	Healthy	Healthy	Adult	Israel	Asia
ERS953887	ERP012929	Healthy	Healthy	Adult	Israel	Asia
ERS953888	ERP012929	Healthy	Healthy	Adult	Israel	Asia
ERS953889	ERP012929	Healthy	Healthy	Adult	Israel	Asia
ERS953890	ERP012929	Healthy	Healthy	Adult	Israel	Asia
ERS953891	ERP012929	Healthy	Healthy	Adult	Israel	Asia
ERS953892	ERP012929	Healthy	Healthy	Adult	Israel	Asia
ERS953893	ERP012929	Healthy	Healthy	Adult	Israel	Asia
ERS953894	ERP012929	Healthy	Healthy	Adult	Israel	Asia
ERS953895	ERP012929	Healthy	Healthy	Adult	Israel	Asia
ERS953896	ERP012929	Healthy	Healthy	Adult	Israel	Asia
ERS953897	ERP012929	Healthy	Healthy	Adult	Israel	Asia
ERS953898	ERP012929	Healthy	Healthy	Adult	Israel	Asia
ERS953899	ERP012929	Healthy	Healthy	Adult	Israel	Asia
ERS953900	ERP012929	Healthy	Healthy	Adult	Israel	Asia
ERS953901	ERP012929	Healthy	Healthy	Adult	Israel	Asia
ERS953902	ERP012929	Healthy	Healthy	Adult	Israel	Asia
ERS953903	ERP012929	Healthy	Healthy	Adult	Israel	Asia
ERS953905	ERP012929	Healthy	Healthy	Adult	Israel	Asia
ERS971639	ERP012929	Healthy	Healthy	Adult	Israel	Asia
ERS971640	ERP012929	Healthy	Healthy	Adult	Israel	Asia
ERS971641	ERP012929	Healthy	Healthy	Adult	Israel	Asia
ERS971642	ERP012929	Healthy	Healthy	Adult	Israel	Asia
ERS971643	ERP012929	Healthy	Healthy	Adult	Israel	Asia
ERS971644	ERP012929	Healthy	Healthy	Adult	Israel	Asia
ERS971645	ERP012929	Healthy	Healthy	Adult	Israel	Asia
ERS971647	ERP012929	Healthy	Healthy	Adult	Israel	Asia
ERS971649	ERP012929	Healthy	Healthy	Adult	Israel	Asia
ERS971650	ERP012929	Healthy	Healthy	Adult	Israel	Asia
ERS971651	ERP012929	Healthy	Healthy	Adult	Israel	Asia
ERS971652	ERP012929	Healthy	Healthy	Adult	Israel	Asia
ERS971653	ERP012929	Healthy	Healthy	Adult	Israel	Asia
ERS971654	ERP012929	Healthy	Healthy	Adult	Israel	Asia
ERS971655	ERP012929	Healthy	Healthy	Adult	Israel	Asia
ERS971656	ERP012929	Healthy	Healthy	Adult	Israel	Asia
ERS971658	ERP012929	Healthy	Healthy	Adult	Israel	Asia
ERS971659	ERP012929	Healthy	Healthy	Adult	Israel	Asia
ERS971660	ERP012929	Healthy	Healthy	Adult	Israel	Asia
ERS971661	ERP012929	Healthy	Healthy	Adult	Israel	Asia
ERS971662	ERP012929	Healthy	Healthy	Adult	Israel	Asia
ERS971663	ERP012929	Healthy	Healthy	Adult	Israel	Asia
ERS971664	ERP012929	Healthy	Healthy	Adult	Israel	Asia
ERS971665	ERP012929	Healthy	Healthy	Adult	Israel	Asia
ERS971666	ERP012929	Healthy	Healthy	Adult	Israel	Asia
ERS971667	ERP012929	Healthy	Healthy	Adult	Israel	Asia
ERS971668	ERP012929	Healthy	Healthy	Adult	Israel	Asia
ERS971669	ERP012929	Healthy	Healthy	Adult	Israel	Asia
ERS971670	ERP012929	Healthy	Healthy	Adult	Israel	Asia
ERS971671	ERP012929	Healthy	Healthy	Adult	Israel	Asia
ERS971672	ERP012929	Healthy	Healthy	Adult	Israel	Asia
ERS971675	ERP012929	Healthy	Healthy	Adult	Israel	Asia
ERS971676	ERP012929	Healthy	Healthy	Adult	Israel	Asia
ERS971677	ERP012929	Healthy	Healthy	Adult	Israel	Asia
ERS971678	ERP012929	Healthy	Healthy	Adult	Israel	Asia
ERS971679	ERP012929	Healthy	Healthy	Adult	Israel	Asia
ERS971680	ERP012929	Healthy	Healthy	Adult	Israel	Asia
ERS971681	ERP012929	Healthy	Healthy	Adult	Israel	Asia
ERS971683	ERP012929	Healthy	Healthy	Adult	Israel	Asia
ERS971684	ERP012929	Healthy	Healthy	Adult	Israel	Asia
ERS971685	ERP012929	Healthy	Healthy	Adult	Israel	Asia
ERS971686	ERP012929	Healthy	Healthy	Adult	Israel	Asia
ERS971687	ERP012929	Healthy	Healthy	Adult	Israel	Asia
ERS971688	ERP012929	Healthy	Healthy	Adult	Israel	Asia
ERS971689	ERP012929	Healthy	Healthy	Adult	Israel	Asia
ERS971690	ERP012929	Healthy	Healthy	Adult	Israel	Asia
ERS971691	ERP012929	Healthy	Healthy	Adult	Israel	Asia
ERS971692	ERP012929	Healthy	Healthy	Adult	Israel	Asia
ERS971693	ERP012929	Healthy	Healthy	Adult	Israel	Asia
ERS971694	ERP012929	Healthy	Healthy	Adult	Israel	Asia
ERS971695	ERP012929	Healthy	Healthy	Adult	Israel	Asia
ERS971696	ERP012929	Healthy	Healthy	Adult	Israel	Asia
ERS971698	ERP012929	Healthy	Healthy	Adult	Israel	Asia
ERS971700	ERP012929	Healthy	Healthy	Adult	Israel	Asia
ERS971701	ERP012929	Healthy	Healthy	Adult	Israel	Asia
ERS971702	ERP012929	Healthy	Healthy	Adult	Israel	Asia
ERS971703	ERP012929	Healthy	Healthy	Adult	Israel	Asia
ERS971704	ERP012929	Healthy	Healthy	Adult	Israel	Asia
ERS971705	ERP012929	Healthy	Healthy	Adult	Israel	Asia
ERS971706	ERP012929	Healthy	Healthy	Adult	Israel	Asia
ERS971707	ERP012929	Healthy	Healthy	Adult	Israel	Asia
ERS971708	ERP012929	Healthy	Healthy	Adult	Israel	Asia
ERS971710	ERP012929	Healthy	Healthy	Adult	Israel	Asia
ERS971711	ERP012929	Healthy	Healthy	Adult	Israel	Asia
ERS971712	ERP012929	Healthy	Healthy	Adult	Israel	Asia
ERS971713	ERP012929	Healthy	Healthy	Adult	Israel	Asia
ERS971714	ERP012929	Healthy	Healthy	Adult	Israel	Asia
ERS971715	ERP012929	Healthy	Healthy	Adult	Israel	Asia
ERS971716	ERP012929	Healthy	Healthy	Adult	Israel	Asia
ERS971717	ERP012929	Healthy	Healthy	Adult	Israel	Asia
ERS971718	ERP012929	Healthy	Healthy	Adult	Israel	Asia
ERS971719	ERP012929	Healthy	Healthy	Adult	Israel	Asia
ERS971720	ERP012929	Healthy	Healthy	Adult	Israel	Asia
ERS971721	ERP012929	Healthy	Healthy	Adult	Israel	Asia
ERS971723	ERP012929	Healthy	Healthy	Adult	Israel	Asia
ERS971724	ERP012929	Healthy	Healthy	Adult	Israel	Asia
ERS971725	ERP012929	Healthy	Healthy	Adult	Israel	Asia
ERS971726	ERP012929	Healthy	Healthy	Adult	Israel	Asia
ERS971727	ERP012929	Healthy	Healthy	Adult	Israel	Asia
ERS971728	ERP012929	Healthy	Healthy	Adult	Israel	Asia
ERS971729	ERP012929	Healthy	Healthy	Adult	Israel	Asia
ERS971730	ERP012929	Healthy	Healthy	Adult	Israel	Asia
ERS971731	ERP012929	Healthy	Healthy	Adult	Israel	Asia
ERS971732	ERP012929	Healthy	Healthy	Adult	Israel	Asia
ERS971733	ERP012929	Healthy	Healthy	Adult	Israel	Asia
ERS971734	ERP012929	Healthy	Healthy	Adult	Israel	Asia
ERS971735	ERP012929	Healthy	Healthy	Adult	Israel	Asia
ERS971736	ERP012929	Healthy	Healthy	Adult	Israel	Asia
ERS971737	ERP012929	Healthy	Healthy	Adult	Israel	Asia
ERS971738	ERP012929	Healthy	Healthy	Adult	Israel	Asia
ERS971739	ERP012929	Healthy	Healthy	Adult	Israel	Asia
ERS971740	ERP012929	Healthy	Healthy	Adult	Israel	Asia
ERS971741	ERP012929	Healthy	Healthy	Adult	Israel	Asia
ERS971742	ERP012929	Healthy	Healthy	Adult	Israel	Asia
ERS971743	ERP012929	Healthy	Healthy	Adult	Israel	Asia
ERS971744	ERP012929	Healthy	Healthy	Adult	Israel	Asia
ERS971745	ERP012929	Healthy	Healthy	Adult	Israel	Asia
ERS971746	ERP012929	Healthy	Healthy	Adult	Israel	Asia
ERS971747	ERP012929	Healthy	Healthy	Adult	Israel	Asia
ERS971748	ERP012929	Healthy	Healthy	Adult	Israel	Asia
ERS971749	ERP012929	Healthy	Healthy	Adult	Israel	Asia
ERS971751	ERP012929	Healthy	Healthy	Adult	Israel	Asia
ERS971752	ERP012929	Healthy	Healthy	Adult	Israel	Asia
ERS971754	ERP012929	Healthy	Healthy	Adult	Israel	Asia
ERS971756	ERP012929	Healthy	Healthy	Adult	Israel	Asia
ERS971757	ERP012929	Healthy	Healthy	Adult	Israel	Asia
ERS971758	ERP012929	Healthy	Healthy	Adult	Israel	Asia
ERS971759	ERP012929	Healthy	Healthy	Adult	Israel	Asia
ERS971760	ERP012929	Healthy	Healthy	Adult	Israel	Asia
ERS971762	ERP012929	Healthy	Healthy	Adult	Israel	Asia
ERS971763	ERP012929	Healthy	Healthy	Adult	Israel	Asia
ERS971765	ERP012929	Healthy	Healthy	Adult	Israel	Asia
ERS971766	ERP012929	Healthy	Healthy	Adult	Israel	Asia
ERS971767	ERP012929	Healthy	Healthy	Adult	Israel	Asia
ERS971769	ERP012929	Healthy	Healthy	Adult	Israel	Asia
ERS971770	ERP012929	Healthy	Healthy	Adult	Israel	Asia
ERS971771	ERP012929	Healthy	Healthy	Adult	Israel	Asia
ERS971772	ERP012929	Healthy	Healthy	Adult	Israel	Asia
ERS971773	ERP012929	Healthy	Healthy	Adult	Israel	Asia
ERS971776	ERP012929	Healthy	Healthy	Adult	Israel	Asia
ERS971777	ERP012929	Healthy	Healthy	Adult	Israel	Asia
ERS971778	ERP012929	Healthy	Healthy	Adult	Israel	Asia
ERS971779	ERP012929	Healthy	Healthy	Adult	Israel	Asia
ERS971780	ERP012929	Healthy	Healthy	Adult	Israel	Asia
ERS971782	ERP012929	Healthy	Healthy	Adult	Israel	Asia
ERS971784	ERP012929	Healthy	Healthy	Adult	Israel	Asia
ERS971785	ERP012929	Healthy	Healthy	Adult	Israel	Asia
ERS971786	ERP012929	Healthy	Healthy	Adult	Israel	Asia
ERS971787	ERP012929	Healthy	Healthy	Adult	Israel	Asia
ERS971788	ERP012929	Healthy	Healthy	Adult	Israel	Asia
ERS971789	ERP012929	Healthy	Healthy	Adult	Israel	Asia
ERS971791	ERP012929	Healthy	Healthy	Adult	Israel	Asia
ERS971792	ERP012929	Healthy	Healthy	Adult	Israel	Asia
ERS971793	ERP012929	Healthy	Healthy	Adult	Israel	Asia
ERS971794	ERP012929	Healthy	Healthy	Adult	Israel	Asia
ERS971795	ERP012929	Healthy	Healthy	Adult	Israel	Asia
ERS971796	ERP012929	Healthy	Healthy	Adult	Israel	Asia
ERS971797	ERP012929	Healthy	Healthy	Adult	Israel	Asia
ERS971798	ERP012929	Healthy	Healthy	Adult	Israel	Asia
ERS971799	ERP012929	Healthy	Healthy	Adult	Israel	Asia
ERS971800	ERP012929	Healthy	Healthy	Adult	Israel	Asia
ERS971801	ERP012929	Healthy	Healthy	Adult	Israel	Asia
ERS971803	ERP012929	Healthy	Healthy	Adult	Israel	Asia
ERS971804	ERP012929	Healthy	Healthy	Adult	Israel	Asia
ERS971805	ERP012929	Healthy	Healthy	Adult	Israel	Asia
ERS971806	ERP012929	Healthy	Healthy	Adult	Israel	Asia
ERS971807	ERP012929	Healthy	Healthy	Adult	Israel	Asia
ERS971808	ERP012929	Healthy	Healthy	Adult	Israel	Asia
ERS971809	ERP012929	Healthy	Healthy	Adult	Israel	Asia
ERS971810	ERP012929	Healthy	Healthy	Adult	Israel	Asia
ERS971811	ERP012929	Healthy	Healthy	Adult	Israel	Asia
ERS971813	ERP012929	Healthy	Healthy	Adult	Israel	Asia
ERS971814	ERP012929	Healthy	Healthy	Adult	Israel	Asia
ERS971815	ERP012929	Healthy	Healthy	Adult	Israel	Asia
ERS971816	ERP012929	Healthy	Healthy	Adult	Israel	Asia
ERS971818	ERP012929	Healthy	Healthy	Adult	Israel	Asia
ERS971819	ERP012929	Healthy	Healthy	Adult	Israel	Asia
ERS971821	ERP012929	Healthy	Healthy	Adult	Israel	Asia
ERS971822	ERP012929	Healthy	Healthy	Adult	Israel	Asia
ERS971823	ERP012929	Healthy	Healthy	Adult	Israel	Asia
ERS971824	ERP012929	Healthy	Healthy	Adult	Israel	Asia
ERS971825	ERP012929	Healthy	Healthy	Adult	Israel	Asia
ERS971826	ERP012929	Healthy	Healthy	Adult	Israel	Asia
ERS971827	ERP012929	Healthy	Healthy	Adult	Israel	Asia
ERS971829	ERP012929	Healthy	Healthy	Adult	Israel	Asia
ERS971832	ERP012929	Healthy	Healthy	Adult	Israel	Asia
ERS971833	ERP012929	Healthy	Healthy	Adult	Israel	Asia
ERS971834	ERP012929	Healthy	Healthy	Adult	Israel	Asia
ERS971835	ERP012929	Healthy	Healthy	Adult	Israel	Asia
ERS971836	ERP012929	Healthy	Healthy	Adult	Israel	Asia
ERS971837	ERP012929	Healthy	Healthy	Adult	Israel	Asia
ERS971838	ERP012929	Healthy	Healthy	Adult	Israel	Asia
ERS971839	ERP012929	Healthy	Healthy	Adult	Israel	Asia
ERS971840	ERP012929	Healthy	Healthy	Adult	Israel	Asia
ERS971842	ERP012929	Healthy	Healthy	Adult	Israel	Asia
ERS971844	ERP012929	Healthy	Healthy	Adult	Israel	Asia
ERS971845	ERP012929	Healthy	Healthy	Adult	Israel	Asia
ERS971846	ERP012929	Healthy	Healthy	Adult	Israel	Asia
ERS971847	ERP012929	Healthy	Healthy	Adult	Israel	Asia
ERS971848	ERP012929	Healthy	Healthy	Adult	Israel	Asia
ERS971849	ERP012929	Healthy	Healthy	Adult	Israel	Asia
ERS971850	ERP012929	Healthy	Healthy	Adult	Israel	Asia
ERS971851	ERP012929	Healthy	Healthy	Adult	Israel	Asia
ERS971852	ERP012929	Healthy	Healthy	Adult	Israel	Asia
ERS971853	ERP012929	Healthy	Healthy	Adult	Israel	Asia
ERS971854	ERP012929	Healthy	Healthy	Adult	Israel	Asia
ERS971855	ERP012929	Healthy	Healthy	Adult	Israel	Asia
ERS971856	ERP012929	Healthy	Healthy	Adult	Israel	Asia
ERS971858	ERP012929	Healthy	Healthy	Adult	Israel	Asia
ERS971859	ERP012929	Healthy	Healthy	Adult	Israel	Asia
ERS971860	ERP012929	Healthy	Healthy	Adult	Israel	Asia
ERS971861	ERP012929	Healthy	Healthy	Adult	Israel	Asia
ERS971862	ERP012929	Healthy	Healthy	Adult	Israel	Asia
ERS971863	ERP012929	Healthy	Healthy	Adult	Israel	Asia
ERS971866	ERP012929	Healthy	Healthy	Adult	Israel	Asia
ERS971867	ERP012929	Healthy	Healthy	Adult	Israel	Asia
ERS971869	ERP012929	Healthy	Healthy	Adult	Israel	Asia
ERS971871	ERP012929	Healthy	Healthy	Adult	Israel	Asia
ERS971883	ERP012929	Healthy	Healthy	Adult	Israel	Asia
ERS971888	ERP012929	Healthy	Healthy	Adult	Israel	Asia
ERS971894	ERP012929	Healthy	Healthy	Adult	Israel	Asia
ERS971895	ERP012929	Healthy	Healthy	Adult	Israel	Asia
ERS971896	ERP012929	Healthy	Healthy	Adult	Israel	Asia
ERS971897	ERP012929	Healthy	Healthy	Adult	Israel	Asia
ERS971898	ERP012929	Healthy	Healthy	Adult	Israel	Asia
ERS971904	ERP012929	Healthy	Healthy	Adult	Israel	Asia
ERS971906	ERP012929	Healthy	Healthy	Adult	Israel	Asia
ERS971910	ERP012929	Healthy	Healthy	Adult	Israel	Asia
ERS971918	ERP012929	Healthy	Healthy	Adult	Israel	Asia
ERS971927	ERP012929	Healthy	Healthy	Adult	Israel	Asia
ERS971932	ERP012929	Healthy	Healthy	Adult	Israel	Asia
ERS971933	ERP012929	Healthy	Healthy	Adult	Israel	Asia
ERS971934	ERP012929	Healthy	Healthy	Adult	Israel	Asia
ERS971935	ERP012929	Healthy	Healthy	Adult	Israel	Asia
ERS971948	ERP012929	Healthy	Healthy	Adult	Israel	Asia
ERS971949	ERP012929	Healthy	Healthy	Adult	Israel	Asia
ERS971950	ERP012929	Healthy	Healthy	Adult	Israel	Asia
ERS971951	ERP012929	Healthy	Healthy	Adult	Israel	Asia
ERS971952	ERP012929	Healthy	Healthy	Adult	Israel	Asia
ERS971955	ERP012929	Healthy	Healthy	Adult	Israel	Asia
ERS971956	ERP012929	Healthy	Healthy	Adult	Israel	Asia
ERS971959	ERP012929	Healthy	Healthy	Adult	Israel	Asia
ERS971962	ERP012929	Healthy	Healthy	Adult	Israel	Asia
ERS971963	ERP012929	Healthy	Healthy	Adult	Israel	Asia
ERS971964	ERP012929	Healthy	Healthy	Adult	Israel	Asia
ERS971966	ERP012929	Healthy	Healthy	Adult	Israel	Asia
ERS971967	ERP012929	Healthy	Healthy	Adult	Israel	Asia
ERS971969	ERP012929	Healthy	Healthy	Adult	Israel	Asia
ERS971970	ERP012929	Healthy	Healthy	Adult	Israel	Asia
ERS971977	ERP012929	Healthy	Healthy	Adult	Israel	Asia
ERS971979	ERP012929	Healthy	Healthy	Adult	Israel	Asia
ERS971981	ERP012929	Healthy	Healthy	Adult	Israel	Asia
ERS971983	ERP012929	Healthy	Healthy	Adult	Israel	Asia
ERS971994	ERP012929	Healthy	Healthy	Adult	Israel	Asia
ERS971996	ERP012929	Healthy	Healthy	Adult	Israel	Asia
ERS971998	ERP012929	Healthy	Healthy	Adult	Israel	Asia
ERS971999	ERP012929	Healthy	Healthy	Adult	Israel	Asia
ERS972001	ERP012929	Healthy	Healthy	Adult	Israel	Asia
ERS972002	ERP012929	Healthy	Healthy	Adult	Israel	Asia
ERS972009	ERP012929	Healthy	Healthy	Adult	Israel	Asia
ERS972010	ERP012929	Healthy	Healthy	Adult	Israel	Asia
ERS972013	ERP012929	Healthy	Healthy	Adult	Israel	Asia
ERS972015	ERP012929	Healthy	Healthy	Adult	Israel	Asia
ERS972017	ERP012929	Healthy	Healthy	Adult	Israel	Asia
ERS972018	ERP012929	Healthy	Healthy	Adult	Israel	Asia
ERS972024	ERP012929	Healthy	Healthy	Adult	Israel	Asia
ERS972025	ERP012929	Healthy	Healthy	Adult	Israel	Asia
ERS972026	ERP012929	Healthy	Healthy	Adult	Israel	Asia
ERS972027	ERP012929	Healthy	Healthy	Adult	Israel	Asia
ERS972028	ERP012929	Healthy	Healthy	Adult	Israel	Asia
ERS972031	ERP012929	Healthy	Healthy	Adult	Israel	Asia
ERS972032	ERP012929	Healthy	Healthy	Adult	Israel	Asia
ERS972033	ERP012929	Healthy	Healthy	Adult	Israel	Asia
ERS972034	ERP012929	Healthy	Healthy	Adult	Israel	Asia
ERS972035	ERP012929	Healthy	Healthy	Adult	Israel	Asia
ERS972036	ERP012929	Healthy	Healthy	Adult	Israel	Asia
ERS972037	ERP012929	Healthy	Healthy	Adult	Israel	Asia
ERS972038	ERP012929	Healthy	Healthy	Adult	Israel	Asia
ERS972039	ERP012929	Healthy	Healthy	Adult	Israel	Asia
ERS972042	ERP012929	Healthy	Healthy	Adult	Israel	Asia
ERS972045	ERP012929	Healthy	Healthy	Adult	Israel	Asia
ERS972048	ERP012929	Healthy	Healthy	Adult	Israel	Asia
ERS972063	ERP012929	Healthy	Healthy	Adult	Israel	Asia
ERS972069	ERP012929	Healthy	Healthy	Adult	Israel	Asia
ERS972074	ERP012929	Healthy	Healthy	Adult	Israel	Asia
ERS972075	ERP012929	Healthy	Healthy	Adult	Israel	Asia
ERS972081	ERP012929	Healthy	Healthy	Adult	Israel	Asia
ERS972094	ERP012929	Healthy	Healthy	Adult	Israel	Asia
ERS972095	ERP012929	Healthy	Healthy	Adult	Israel	Asia
ERS972100	ERP012929	Healthy	Healthy	Adult	Israel	Asia
ERS972103	ERP012929	Healthy	Healthy	Adult	Israel	Asia
ERS972111	ERP012929	Healthy	Healthy	Adult	Israel	Asia
ERS972123	ERP012929	Healthy	Healthy	Adult	Israel	Asia
ERS972130	ERP012929	Healthy	Healthy	Adult	Israel	Asia
ERS972132	ERP012929	Healthy	Healthy	Adult	Israel	Asia
ERS972135	ERP012929	Healthy	Healthy	Adult	Israel	Asia
ERS972146	ERP012929	Healthy	Healthy	Adult	Israel	Asia
ERS972149	ERP012929	Healthy	Healthy	Adult	Israel	Asia
ERS972150	ERP012929	Healthy	Healthy	Adult	Israel	Asia
ERS972151	ERP012929	Healthy	Healthy	Adult	Israel	Asia
ERS972159	ERP012929	Healthy	Healthy	Adult	Israel	Asia
ERS972162	ERP012929	Healthy	Healthy	Adult	Israel	Asia
ERS972163	ERP012929	Healthy	Healthy	Adult	Israel	Asia
ERS972165	ERP012929	Healthy	Healthy	Adult	Israel	Asia
ERS972167	ERP012929	Healthy	Healthy	Adult	Israel	Asia
ERS972168	ERP012929	Healthy	Healthy	Adult	Israel	Asia
ERS972170	ERP012929	Healthy	Healthy	Adult	Israel	Asia
ERS972173	ERP012929	Healthy	Healthy	Adult	Israel	Asia
ERS972175	ERP012929	Healthy	Healthy	Adult	Israel	Asia
ERS972179	ERP012929	Healthy	Healthy	Adult	Israel	Asia
ERS972180	ERP012929	Healthy	Healthy	Adult	Israel	Asia
ERS972182	ERP012929	Healthy	Healthy	Adult	Israel	Asia
ERS972184	ERP012929	Healthy	Healthy	Adult	Israel	Asia
ERS972185	ERP012929	Healthy	Healthy	Adult	Israel	Asia
ERS972186	ERP012929	Healthy	Healthy	Adult	Israel	Asia
ERS972187	ERP012929	Healthy	Healthy	Adult	Israel	Asia
ERS972192	ERP012929	Healthy	Healthy	Adult	Israel	Asia
ERS972193	ERP012929	Healthy	Healthy	Adult	Israel	Asia
ERS972195	ERP012929	Healthy	Healthy	Adult	Israel	Asia
ERS972196	ERP012929	Healthy	Healthy	Adult	Israel	Asia
ERS972197	ERP012929	Healthy	Healthy	Adult	Israel	Asia
ERS972198	ERP012929	Healthy	Healthy	Adult	Israel	Asia
ERS972199	ERP012929	Healthy	Healthy	Adult	Israel	Asia
ERS972200	ERP012929	Healthy	Healthy	Adult	Israel	Asia
ERS972201	ERP012929	Healthy	Healthy	Adult	Israel	Asia
ERS972202	ERP012929	Healthy	Healthy	Adult	Israel	Asia
ERS972205	ERP012929	Healthy	Healthy	Adult	Israel	Asia
ERS972208	ERP012929	Healthy	Healthy	Adult	Israel	Asia
ERS972209	ERP012929	Healthy	Healthy	Adult	Israel	Asia
ERS972210	ERP012929	Healthy	Healthy	Adult	Israel	Asia
ERS972213	ERP012929	Healthy	Healthy	Adult	Israel	Asia
ERS972214	ERP012929	Healthy	Healthy	Adult	Israel	Asia
ERS972215	ERP012929	Healthy	Healthy	Adult	Israel	Asia
ERS972216	ERP012929	Healthy	Healthy	Adult	Israel	Asia
ERS972217	ERP012929	Healthy	Healthy	Adult	Israel	Asia
ERS972220	ERP012929	Healthy	Healthy	Adult	Israel	Asia
ERS972222	ERP012929	Healthy	Healthy	Adult	Israel	Asia
ERS972223	ERP012929	Healthy	Healthy	Adult	Israel	Asia
ERS972224	ERP012929	Healthy	Healthy	Adult	Israel	Asia
ERS972225	ERP012929	Healthy	Healthy	Adult	Israel	Asia
ERS972226	ERP012929	Healthy	Healthy	Adult	Israel	Asia
ERS972227	ERP012929	Healthy	Healthy	Adult	Israel	Asia
ERS972229	ERP012929	Healthy	Healthy	Adult	Israel	Asia
ERS972230	ERP012929	Healthy	Healthy	Adult	Israel	Asia
ERS972231	ERP012929	Healthy	Healthy	Adult	Israel	Asia
ERS972232	ERP012929	Healthy	Healthy	Adult	Israel	Asia
ERS972234	ERP012929	Healthy	Healthy	Adult	Israel	Asia
ERS972235	ERP012929	Healthy	Healthy	Adult	Israel	Asia
ERS972236	ERP012929	Healthy	Healthy	Adult	Israel	Asia
ERS972237	ERP012929	Healthy	Healthy	Adult	Israel	Asia
ERS972238	ERP012929	Healthy	Healthy	Adult	Israel	Asia
ERS972239	ERP012929	Healthy	Healthy	Adult	Israel	Asia
ERS972240	ERP012929	Healthy	Healthy	Adult	Israel	Asia
ERS972241	ERP012929	Healthy	Healthy	Adult	Israel	Asia
ERS972243	ERP012929	Healthy	Healthy	Adult	Israel	Asia
ERS972244	ERP012929	Healthy	Healthy	Adult	Israel	Asia
ERS972245	ERP012929	Healthy	Healthy	Adult	Israel	Asia
ERS972246	ERP012929	Healthy	Healthy	Adult	Israel	Asia
ERS972247	ERP012929	Healthy	Healthy	Adult	Israel	Asia
ERS972250	ERP012929	Healthy	Healthy	Adult	Israel	Asia
ERS972251	ERP012929	Healthy	Healthy	Adult	Israel	Asia
ERS972253	ERP012929	Healthy	Healthy	Adult	Israel	Asia
ERS972254	ERP012929	Healthy	Healthy	Adult	Israel	Asia
ERS972259	ERP012929	Healthy	Healthy	Adult	Israel	Asia
ERS972260	ERP012929	Healthy	Healthy	Adult	Israel	Asia
ERS972261	ERP012929	Healthy	Healthy	Adult	Israel	Asia
ERS972262	ERP012929	Healthy	Healthy	Adult	Israel	Asia
ERS972263	ERP012929	Healthy	Healthy	Adult	Israel	Asia
ERS972264	ERP012929	Healthy	Healthy	Adult	Israel	Asia
ERS972265	ERP012929	Healthy	Healthy	Adult	Israel	Asia
ERS972266	ERP012929	Healthy	Healthy	Adult	Israel	Asia
ERS972267	ERP012929	Healthy	Healthy	Adult	Israel	Asia
ERS972268	ERP012929	Healthy	Healthy	Adult	Israel	Asia
ERS972269	ERP012929	Healthy	Healthy	Adult	Israel	Asia
ERS972270	ERP012929	Healthy	Healthy	Adult	Israel	Asia
ERS972271	ERP012929	Healthy	Healthy	Adult	Israel	Asia
ERS972272	ERP012929	Healthy	Healthy	Adult	Israel	Asia
ERS972273	ERP012929	Healthy	Healthy	Adult	Israel	Asia
ERS972274	ERP012929	Healthy	Healthy	Adult	Israel	Asia
ERS972275	ERP012929	Healthy	Healthy	Adult	Israel	Asia
ERS972278	ERP012929	Healthy	Healthy	Adult	Israel	Asia
ERS972283	ERP012929	Healthy	Healthy	Adult	Israel	Asia
ERS972284	ERP012929	Healthy	Healthy	Adult	Israel	Asia
ERS972286	ERP012929	Healthy	Healthy	Adult	Israel	Asia
ERS972288	ERP012929	Healthy	Healthy	Adult	Israel	Asia
ERS972290	ERP012929	Healthy	Healthy	Adult	Israel	Asia
ERS972291	ERP012929	Healthy	Healthy	Adult	Israel	Asia
ERS972292	ERP012929	Healthy	Healthy	Adult	Israel	Asia
ERS972293	ERP012929	Healthy	Healthy	Adult	Israel	Asia
ERS972294	ERP012929	Healthy	Healthy	Adult	Israel	Asia
ERS972295	ERP012929	Healthy	Healthy	Adult	Israel	Asia
ERS972296	ERP012929	Healthy	Healthy	Adult	Israel	Asia
ERS972297	ERP012929	Healthy	Healthy	Adult	Israel	Asia
ERS972299	ERP012929	Healthy	Healthy	Adult	Israel	Asia
ERS972300	ERP012929	Healthy	Healthy	Adult	Israel	Asia
ERS972301	ERP012929	Healthy	Healthy	Adult	Israel	Asia
ERS972302	ERP012929	Healthy	Healthy	Adult	Israel	Asia
ERS972303	ERP012929	Healthy	Healthy	Adult	Israel	Asia
ERS972304	ERP012929	Healthy	Healthy	Adult	Israel	Asia
ERS972305	ERP012929	Healthy	Healthy	Adult	Israel	Asia
ERS972306	ERP012929	Healthy	Healthy	Adult	Israel	Asia
ERS972307	ERP012929	Healthy	Healthy	Adult	Israel	Asia
ERS972308	ERP012929	Healthy	Healthy	Adult	Israel	Asia
ERS972309	ERP012929	Healthy	Healthy	Adult	Israel	Asia
ERS972310	ERP012929	Healthy	Healthy	Adult	Israel	Asia
ERS972311	ERP012929	Healthy	Healthy	Adult	Israel	Asia
ERS972312	ERP012929	Healthy	Healthy	Adult	Israel	Asia
ERS972313	ERP012929	Healthy	Healthy	Adult	Israel	Asia
ERS972314	ERP012929	Healthy	Healthy	Adult	Israel	Asia
ERS972315	ERP012929	Healthy	Healthy	Adult	Israel	Asia
ERS972316	ERP012929	Healthy	Healthy	Adult	Israel	Asia
ERS972317	ERP012929	Healthy	Healthy	Adult	Israel	Asia
ERS972318	ERP012929	Healthy	Healthy	Adult	Israel	Asia
ERS972320	ERP012929	Healthy	Healthy	Adult	Israel	Asia
ERS972321	ERP012929	Healthy	Healthy	Adult	Israel	Asia
ERS972322	ERP012929	Healthy	Healthy	Adult	Israel	Asia
ERS972324	ERP012929	Healthy	Healthy	Adult	Israel	Asia
ERS972325	ERP012929	Healthy	Healthy	Adult	Israel	Asia
ERS972326	ERP012929	Healthy	Healthy	Adult	Israel	Asia
ERS972327	ERP012929	Healthy	Healthy	Adult	Israel	Asia
ERS972329	ERP012929	Healthy	Healthy	Adult	Israel	Asia
ERS972330	ERP012929	Healthy	Healthy	Adult	Israel	Asia
ERS972331	ERP012929	Healthy	Healthy	Adult	Israel	Asia
ERS972332	ERP012929	Healthy	Healthy	Adult	Israel	Asia
ERS972333	ERP012929	Healthy	Healthy	Adult	Israel	Asia
ERS972334	ERP012929	Healthy	Healthy	Adult	Israel	Asia
ERS972335	ERP012929	Healthy	Healthy	Adult	Israel	Asia
ERS972336	ERP012929	Healthy	Healthy	Adult	Israel	Asia
ERS972337	ERP012929	Healthy	Healthy	Adult	Israel	Asia
ERS972338	ERP012929	Healthy	Healthy	Adult	Israel	Asia
ERS972339	ERP012929	Healthy	Healthy	Adult	Israel	Asia
ERS972340	ERP012929	Healthy	Healthy	Adult	Israel	Asia
ERS972341	ERP012929	Healthy	Healthy	Adult	Israel	Asia
ERS972342	ERP012929	Healthy	Healthy	Adult	Israel	Asia
ERS972343	ERP012929	Healthy	Healthy	Adult	Israel	Asia
ERS972344	ERP012929	Healthy	Healthy	Adult	Israel	Asia
ERS972345	ERP012929	Healthy	Healthy	Adult	Israel	Asia
ERS972346	ERP012929	Healthy	Healthy	Adult	Israel	Asia
ERS972347	ERP012929	Healthy	Healthy	Adult	Israel	Asia
ERS972348	ERP012929	Healthy	Healthy	Adult	Israel	Asia
ERS972349	ERP012929	Healthy	Healthy	Adult	Israel	Asia
ERS972350	ERP012929	Healthy	Healthy	Adult	Israel	Asia
ERS972351	ERP012929	Healthy	Healthy	Adult	Israel	Asia
ERS972352	ERP012929	Healthy	Healthy	Adult	Israel	Asia
ERS972353	ERP012929	Healthy	Healthy	Adult	Israel	Asia
ERS972354	ERP012929	Healthy	Healthy	Adult	Israel	Asia
ERS972355	ERP012929	Healthy	Healthy	Adult	Israel	Asia
ERS972356	ERP012929	Healthy	Healthy	Adult	Israel	Asia
ERS972357	ERP012929	Healthy	Healthy	Adult	Israel	Asia
ERS972358	ERP012929	Healthy	Healthy	Adult	Israel	Asia
ERS972359	ERP012929	Healthy	Healthy	Adult	Israel	Asia
ERS972360	ERP012929	Healthy	Healthy	Adult	Israel	Asia
ERS972361	ERP012929	Healthy	Healthy	Adult	Israel	Asia
ERS972362	ERP012929	Healthy	Healthy	Adult	Israel	Asia
ERS972363	ERP012929	Healthy	Healthy	Adult	Israel	Asia
ERS972364	ERP012929	Healthy	Healthy	Adult	Israel	Asia
ERS972365	ERP012929	Healthy	Healthy	Adult	Israel	Asia
ERS972367	ERP012929	Healthy	Healthy	Adult	Israel	Asia
ERS972368	ERP012929	Healthy	Healthy	Adult	Israel	Asia
ERS972369	ERP012929	Healthy	Healthy	Adult	Israel	Asia
ERS972370	ERP012929	Healthy	Healthy	Adult	Israel	Asia
ERS972371	ERP012929	Healthy	Healthy	Adult	Israel	Asia
ERS972372	ERP012929	Healthy	Healthy	Adult	Israel	Asia
ERS972378	ERP012929	Healthy	Healthy	Adult	Israel	Asia
ERS972379	ERP012929	Healthy	Healthy	Adult	Israel	Asia
ERS972380	ERP012929	Healthy	Healthy	Adult	Israel	Asia
ERS972381	ERP012929	Healthy	Healthy	Adult	Israel	Asia
ERS972382	ERP012929	Healthy	Healthy	Adult	Israel	Asia
ERS972383	ERP012929	Healthy	Healthy	Adult	Israel	Asia
ERS972384	ERP012929	Healthy	Healthy	Adult	Israel	Asia
ERS972385	ERP012929	Healthy	Healthy	Adult	Israel	Asia
ERS972386	ERP012929	Healthy	Healthy	Adult	Israel	Asia
ERS972387	ERP012929	Healthy	Healthy	Adult	Israel	Asia
ERS972388	ERP012929	Healthy	Healthy	Adult	Israel	Asia
ERS972389	ERP012929	Healthy	Healthy	Adult	Israel	Asia
ERS972392	ERP012929	Healthy	Healthy	Adult	Israel	Asia
ERS972394	ERP012929	Healthy	Healthy	Adult	Israel	Asia
ERS972395	ERP012929	Healthy	Healthy	Adult	Israel	Asia
ERS972396	ERP012929	Healthy	Healthy	Adult	Israel	Asia
ERS972397	ERP012929	Healthy	Healthy	Adult	Israel	Asia
ERS972398	ERP012929	Healthy	Healthy	Adult	Israel	Asia
ERS972400	ERP012929	Healthy	Healthy	Adult	Israel	Asia
ERS972401	ERP012929	Healthy	Healthy	Adult	Israel	Asia
ERS972402	ERP012929	Healthy	Healthy	Adult	Israel	Asia
ERS972403	ERP012929	Healthy	Healthy	Adult	Israel	Asia
ERS972404	ERP012929	Healthy	Healthy	Adult	Israel	Asia
ERS972405	ERP012929	Healthy	Healthy	Adult	Israel	Asia
ERS972406	ERP012929	Healthy	Healthy	Adult	Israel	Asia
ERS972407	ERP012929	Healthy	Healthy	Adult	Israel	Asia
ERS972408	ERP012929	Healthy	Healthy	Adult	Israel	Asia
ERS972409	ERP012929	Healthy	Healthy	Adult	Israel	Asia
ERS972410	ERP012929	Healthy	Healthy	Adult	Israel	Asia
ERS972411	ERP012929	Healthy	Healthy	Adult	Israel	Asia
ERS972412	ERP012929	Healthy	Healthy	Adult	Israel	Asia
ERS972413	ERP012929	Healthy	Healthy	Adult	Israel	Asia
ERS972414	ERP012929	Healthy	Healthy	Adult	Israel	Asia
ERS972416	ERP012929	Healthy	Healthy	Adult	Israel	Asia
SRS011061	SRP002163	Healthy	Healthy	Adult	United States of America	North America
SRS011084	SRP002163	Healthy	Healthy	Adult	United States of America	North America
SRS011134	SRP002163	Healthy	Healthy	Adult	United States of America	North America
SRS011239	SRP002163	Healthy	Healthy	Adult	United States of America	North America
SRS011271	SRP002163	Healthy	Healthy	Adult	United States of America	North America
SRS011302	SRP002163	Healthy	Healthy	Adult	United States of America	North America
SRS011405	SRP002163	Healthy	Healthy	Adult	United States of America	North America
SRS011452	SRP002163	Healthy	Healthy	Adult	United States of America	North America
SRS011529	SRP002163	Healthy	Healthy	Adult	United States of America	North America
SRS011586	SRP002163	Healthy	Healthy	Adult	United States of America	North America
SRS012273	SRP002163	Healthy	Healthy	Adult	United States of America	North America
SRS012849	SRP002163	Healthy	Healthy	Adult	United States of America	North America
SRS012902	SRP002163	Healthy	Healthy	Adult	United States of America	North America
SRS012969	SRP002163	Healthy	Healthy	Adult	United States of America	North America
SRS013098	SRP002163	Healthy	Healthy	Adult	United States of America	North America
SRS013158	SRP002163	Healthy	Healthy	Adult	United States of America	North America
SRS013215	SRP002163	Healthy	Healthy	Adult	United States of America	North America
SRS013382	SRP002163	Healthy	Healthy	Adult	United States of America	North America
SRS013476	SRP002163	Healthy	Healthy	Adult	United States of America	North America
SRS013521	SRP002163	Healthy	Healthy	Adult	United States of America	North America
SRS013638	SRP002163	Healthy	Healthy	Adult	United States of America	North America
SRS013639	SRP002163	Healthy	Healthy	Adult	United States of America	North America
SRS013687	SRP002163	Healthy	Healthy	Adult	United States of America	North America
SRS013800	SRP002163	Healthy	Healthy	Adult	United States of America	North America
SRS013940	SRP002163	Healthy	Healthy	Adult	United States of America	North America
SRS013951	SRP002163	Healthy	Healthy	Adult	United States of America	North America
SRS013965	SRP002163	Healthy	Healthy	Adult	United States of America	North America
SRS014235	SRP002163	Healthy	Healthy	Adult	United States of America	North America
SRS014287	SRP002163	Healthy	Healthy	Adult	United States of America	North America
SRS014313	SRP002163	Healthy	Healthy	Adult	United States of America	North America
SRS014344	SRP002163	Healthy	Healthy	Adult	United States of America	North America
SRS014391	SRP002163	Healthy	Healthy	Adult	United States of America	North America
SRS014412	SRP002163	Healthy	Healthy	Adult	United States of America	North America
SRS014459	SRP002163	Healthy	Healthy	Adult	United States of America	North America
SRS014534	SRP002163	Healthy	Healthy	Adult	United States of America	North America
SRS014613	SRP002163	Healthy	Healthy	Adult	United States of America	North America
SRS014683	SRP002163	Healthy	Healthy	Adult	United States of America	North America
SRS014736	SRP002163	Healthy	Healthy	Adult	United States of America	North America
SRS014855	SRP002163	Healthy	Healthy	Adult	United States of America	North America
SRS014923	SRP002163	Healthy	Healthy	Adult	United States of America	North America
SRS014948	SRP002163	Healthy	Healthy	Adult	United States of America	North America
SRS014979	SRP002163	Healthy	Healthy	Adult	United States of America	North America
SRS014998	SRP002163	Healthy	Healthy	Adult	United States of America	North America
SRS015065	SRP002163	Healthy	Healthy	Adult	United States of America	North America
SRS015095	SRP002163	Healthy	Healthy	Adult	United States of America	North America
SRS015133	SRP002163	Healthy	Healthy	Adult	United States of America	North America
SRS015190	SRP002163	Healthy	Healthy	Adult	United States of America	North America
SRS015217	SRP002163	Healthy	Healthy	Adult	United States of America	North America
SRS015246	SRP002163	Healthy	Healthy	Adult	United States of America	North America
SRS015264	SRP002163	Healthy	Healthy	Adult	United States of America	North America
SRS015280	SRP002163	Healthy	Healthy	Adult	United States of America	North America
SRS015369	SRP002163	Healthy	Healthy	Adult	United States of America	North America
SRS015388	SRP002163	Healthy	Healthy	Adult	United States of America	North America
SRS015431	SRP002163	Healthy	Healthy	Adult	United States of America	North America
SRS015453	SRP002163	Healthy	Healthy	Adult	United States of America	North America
SRS015486	SRP002163	Healthy	Healthy	Adult	United States of America	North America
SRS015578	SRP002163	Healthy	Healthy	Adult	United States of America	North America
SRS015579	SRP002163	Healthy	Healthy	Adult	United States of America	North America
SRS015663	SRP002163	Healthy	Healthy	Adult	United States of America	North America
SRS015694	SRP002163	Healthy	Healthy	Adult	United States of America	North America
SRS015782	SRP002163	Healthy	Healthy	Adult	United States of America	North America
SRS015794	SRP002163	Healthy	Healthy	Adult	United States of America	North America
SRS015816	SRP002163	Healthy	Healthy	Adult	United States of America	North America
SRS015854	SRP002163	Healthy	Healthy	Adult	United States of America	North America
SRS015890	SRP002163	Healthy	Healthy	Adult	United States of America	North America
SRS015912	SRP002163	Healthy	Healthy	Adult	United States of America	North America
SRS015960	SRP002163	Healthy	Healthy	Adult	United States of America	North America
SRS016018	SRP002163	Healthy	Healthy	Adult	United States of America	North America
SRS016056	SRP002163	Healthy	Healthy	Adult	United States of America	North America
SRS016095	SRP002163	Healthy	Healthy	Adult	United States of America	North America
SRS016132	SRP002163	Healthy	Healthy	Adult	United States of America	North America
SRS016203	SRP002163	Healthy	Healthy	Adult	United States of America	North America
SRS016267	SRP002163	Healthy	Healthy	Adult	United States of America	North America
SRS016335	SRP002163	Healthy	Healthy	Adult	United States of America	North America
SRS016381	SRP002163	Healthy	Healthy	Adult	United States of America	North America
SRS016437	SRP002163	Healthy	Healthy	Adult	United States of America	North America
SRS016438	SRP002163	Healthy	Healthy	Adult	United States of America	North America
SRS016495	SRP002163	Healthy	Healthy	Adult	United States of America	North America
SRS016517	SRP002163	Healthy	Healthy	Adult	United States of America	North America
SRS016585	SRP002163	Healthy	Healthy	Adult	United States of America	North America
SRS016629	SRP002163	Healthy	Healthy	Adult	United States of America	North America
SRS016753	SRP002163	Healthy	Healthy	Adult	United States of America	North America
SRS016840	SRP002163	Healthy	Healthy	Adult	United States of America	North America
SRS016897	SRP002163	Healthy	Healthy	Adult	United States of America	North America
SRS016954	SRP002163	Healthy	Healthy	Adult	United States of America	North America
SRS016989	SRP002163	Healthy	Healthy	Adult	United States of America	North America
SRS017103	SRP002163	Healthy	Healthy	Adult	United States of America	North America
SRS017191	SRP002163	Healthy	Healthy	Adult	United States of America	North America
SRS017247	SRP002163	Healthy	Healthy	Adult	United States of America	North America
SRS017248	SRP002163	Healthy	Healthy	Adult	United States of America	North America
SRS017307	SRP002163	Healthy	Healthy	Adult	United States of America	North America
SRS017375	SRP002163	Healthy	Healthy	Adult	United States of America	North America
SRS017433	SRP002163	Healthy	Healthy	Adult	United States of America	North America
SRS017521	SRP002163	Healthy	Healthy	Adult	United States of America	North America
SRS017622	SRP002163	Healthy	Healthy	Adult	United States of America	North America
SRS017701	SRP002163	Healthy	Healthy	Adult	United States of America	North America
SRS017745	SRP002163	Healthy	Healthy	Adult	United States of America	North America
SRS017821	SRP002163	Healthy	Healthy	Adult	United States of America	North America
SRS017859	SRP002163	Healthy	Healthy	Adult	United States of America	North America
SRS017916	SRP002163	Healthy	Healthy	Adult	United States of America	North America
SRS018049	SRP002163	Healthy	Healthy	Adult	United States of America	North America
SRS018133	SRP002163	Healthy	Healthy	Adult	United States of America	North America
SRS018313	SRP002163	Healthy	Healthy	Adult	United States of America	North America
SRS018351	SRP002163	Healthy	Healthy	Adult	United States of America	North America
SRS018427	SRP002163	Healthy	Healthy	Adult	United States of America	North America
SRS018541	SRP002163	Healthy	Healthy	Adult	United States of America	North America
SRS018575	SRP002163	Healthy	Healthy	Adult	United States of America	North America
SRS018606	SRP002163	Healthy	Healthy	Adult	United States of America	North America
SRS018623	SRP002163	Healthy	Healthy	Adult	United States of America	North America
SRS018656	SRP002163	Healthy	Healthy	Adult	United States of America	North America
SRS018732	SRP002163	Healthy	Healthy	Adult	United States of America	North America
SRS018817	SRP002163	Healthy	Healthy	Adult	United States of America	North America
SRS018836	SRP002163	Healthy	Healthy	Adult	United States of America	North America
SRS018888	SRP002163	Healthy	Healthy	Adult	United States of America	North America
SRS018936	SRP002163	Healthy	Healthy	Adult	United States of America	North America
SRS018984	SRP002163	Healthy	Healthy	Adult	United States of America	North America
SRS019014	SRP002163	Healthy	Healthy	Adult	United States of America	North America
SRS019030	SRP002163	Healthy	Healthy	Adult	United States of America	North America
SRS019062	SRP002163	Healthy	Healthy	Adult	United States of America	North America
SRS019068	SRP002163	Healthy	Healthy	Adult	United States of America	North America
SRS019090	SRP002163	Healthy	Healthy	Adult	United States of America	North America
SRS019161	SRP002163	Healthy	Healthy	Adult	United States of America	North America
SRS019178	SRP002163	Healthy	Healthy	Adult	United States of America	North America
SRS019267	SRP002163	Healthy	Healthy	Adult	United States of America	North America
SRS019286	SRP002163	Healthy	Healthy	Adult	United States of America	North America
SRS019381	SRP002163	Healthy	Healthy	Adult	United States of America	North America
SRS019397	SRP002163	Healthy	Healthy	Adult	United States of America	North America
SRS019428	SRP002163	Healthy	Healthy	Adult	United States of America	North America
SRS019445	SRP002163	Healthy	Healthy	Adult	United States of America	North America
SRS019496	SRP002163	Healthy	Healthy	Adult	United States of America	North America
SRS019582	SRP002163	Healthy	Healthy	Adult	United States of America	North America
SRS019601	SRP002163	Healthy	Healthy	Adult	United States of America	North America
SRS019638	SRP002163	Healthy	Healthy	Adult	United States of America	North America
SRS019685	SRP002163	Healthy	Healthy	Adult	United States of America	North America
SRS019693	SRP002163	Healthy	Healthy	Adult	United States of America	North America
SRS019787	SRP002163	Healthy	Healthy	Adult	United States of America	North America
SRS019808	SRP002163	Healthy	Healthy	Adult	United States of America	North America
SRS019910	SRP002163	Healthy	Healthy	Adult	United States of America	North America
SRS019968	SRP002163	Healthy	Healthy	Adult	United States of America	North America
SRS020233	SRP002163	Healthy	Healthy	Adult	United States of America	North America
SRS020271	SRP002163	Healthy	Healthy	Adult	United States of America	North America
SRS020328	SRP002163	Healthy	Healthy	Adult	United States of America	North America
SRS020394	SRP002163	Healthy	Healthy	Adult	United States of America	North America
SRS020508	SRP002163	Healthy	Healthy	Adult	United States of America	North America
SRS020622	SRP002163	Healthy	Healthy	Adult	United States of America	North America
SRS020869	SRP002163	Healthy	Healthy	Adult	United States of America	North America
SRS021153	SRP002163	Healthy	Healthy	Adult	United States of America	North America
SRS021219	SRP002163	Healthy	Healthy	Adult	United States of America	North America
SRS021484	SRP002163	Healthy	Healthy	Adult	United States of America	North America
SRS021948	SRP002163	Healthy	Healthy	Adult	United States of America	North America
SRS022071	SRP002163	Healthy	Healthy	Adult	United States of America	North America
SRS022137	SRP002163	Healthy	Healthy	Adult	United States of America	North America
SRS022524	SRP002163	Healthy	Healthy	Adult	United States of America	North America
SRS022609	SRP002163	Healthy	Healthy	Adult	United States of America	North America
SRS022713	SRP002163	Healthy	Healthy	Adult	United States of America	North America
SRS023176	SRP002163	Healthy	Healthy	Adult	United States of America	North America
SRS023346	SRP002163	Healthy	Healthy	Adult	United States of America	North America
SRS023526	SRP002163	Healthy	Healthy	Adult	United States of America	North America
SRS023583	SRP002163	Healthy	Healthy	Adult	United States of America	North America
SRS023715	SRP002163	Healthy	Healthy	Adult	United States of America	North America
SRS023829	SRP002163	Healthy	Healthy	Adult	United States of America	North America
SRS023914	SRP002163	Healthy	Healthy	Adult	United States of America	North America
SRS023971	SRP002163	Healthy	Healthy	Adult	United States of America	North America
SRS024009	SRP002163	Healthy	Healthy	Adult	United States of America	North America
SRS024075	SRP002163	Healthy	Healthy	Adult	United States of America	North America
SRS024076	SRP002163	Healthy	Healthy	Adult	United States of America	North America
SRS024132	SRP002163	Healthy	Healthy	Adult	United States of America	North America
SRS024265	SRP002163	Healthy	Healthy	Adult	United States of America	North America
SRS024331	SRP002163	Healthy	Healthy	Adult	United States of America	North America
SRS024388	SRP002163	Healthy	Healthy	Adult	United States of America	North America
SRS024435	SRP002163	Healthy	Healthy	Adult	United States of America	North America
SRS024492	SRP002163	Healthy	Healthy	Adult	United States of America	North America
SRS024549	SRP002163	Healthy	Healthy	Adult	United States of America	North America
SRS024625	SRP002163	Healthy	Healthy	Adult	United States of America	North America
SRS024663	SRP002163	Healthy	Healthy	Adult	United States of America	North America
SRS042231	SRP002163	Healthy	Healthy	Adult	United States of America	North America
SRS042284	SRP002163	Healthy	Healthy	Adult	United States of America	North America
SRS042600	SRP002163	Healthy	Healthy	Adult	United States of America	North America
SRS042628	SRP002163	Healthy	Healthy	Adult	United States of America	North America
SRS042690	SRP002163	Healthy	Healthy	Adult	United States of America	North America
SRS042893	SRP002163	Healthy	Healthy	Adult	United States of America	North America
SRS042966	SRP002163	Healthy	Healthy	Adult	United States of America	North America
SRS042967	SRP002163	Healthy	Healthy	Adult	United States of America	North America
SRS043001	SRP002163	Healthy	Healthy	Adult	United States of America	North America
SRS043411	SRP002163	Healthy	Healthy	Adult	United States of America	North America
SRS043667	SRP002163	Healthy	Healthy	Adult	United States of America	North America
SRS043701	SRP002163	Healthy	Healthy	Adult	United States of America	North America
SRS043768	SRP002163	Healthy	Healthy	Adult	United States of America	North America
SRS043841	SRP002163	Healthy	Healthy	Adult	United States of America	North America
SRS044365	SRP002163	Healthy	Healthy	Adult	United States of America	North America
SRS044535	SRP002163	Healthy	Healthy	Adult	United States of America	North America
SRS044973	SRP002163	Healthy	Healthy	Adult	United States of America	North America
SRS045004	SRP002163	Healthy	Healthy	Adult	United States of America	North America
SRS045195	SRP002163	Healthy	Healthy	Adult	United States of America	North America
SRS045244	SRP002163	Healthy	Healthy	Adult	United States of America	North America
SRS045324	SRP002163	Healthy	Healthy	Adult	United States of America	North America
SRS045528	SRP002163	Healthy	Healthy	Adult	United States of America	North America
SRS045645	SRP002163	Healthy	Healthy	Adult	United States of America	North America
SRS045713	SRP002163	Healthy	Healthy	Adult	United States of America	North America
SRS045739	SRP002163	Healthy	Healthy	Adult	United States of America	North America
SRS045826	SRP002163	Healthy	Healthy	Adult	United States of America	North America
SRS045936	SRP002163	Healthy	Healthy	Adult	United States of America	North America
SRS045938	SRP002163	Healthy	Healthy	Adult	United States of America	North America
SRS046068	SRP002163	Healthy	Healthy	Adult	United States of America	North America
SRS046369	SRP002163	Healthy	Healthy	Adult	United States of America	North America
SRS046502	SRP002163	Healthy	Healthy	Adult	United States of America	North America
SRS046712	SRP002163	Healthy	Healthy	Adult	United States of America	North America
SRS046717	SRP002163	Healthy	Healthy	Adult	United States of America	North America
SRS046810	SRP002163	Healthy	Healthy	Adult	United States of America	North America
SRS047014	SRP002163	Healthy	Healthy	Adult	United States of America	North America
SRS047044	SRP002163	Healthy	Healthy	Adult	United States of America	North America
SRS047069	SRP002163	Healthy	Healthy	Adult	United States of America	North America
SRS047433	SRP002163	Healthy	Healthy	Adult	United States of America	North America
SRS047741	SRP002163	Healthy	Healthy	Adult	United States of America	North America
SRS048060	SRP002163	Healthy	Healthy	Adult	United States of America	North America
SRS048164	SRP002163	Healthy	Healthy	Adult	United States of America	North America
SRS048262	SRP002163	Healthy	Healthy	Adult	United States of America	North America
SRS048307	SRP002163	Healthy	Healthy	Adult	United States of America	North America
SRS048654	SRP002163	Healthy	Healthy	Adult	United States of America	North America
SRS048870	SRP002163	Healthy	Healthy	Adult	United States of America	North America
SRS048981	SRP002163	Healthy	Healthy	Adult	United States of America	North America
SRS049164	SRP002163	Healthy	Healthy	Adult	United States of America	North America
SRS049402	SRP002163	Healthy	Healthy	Adult	United States of America	North America
SRS049446	SRP002163	Healthy	Healthy	Adult	United States of America	North America
SRS049712	SRP002163	Healthy	Healthy	Adult	United States of America	North America
SRS049773	SRP002163	Healthy	Healthy	Adult	United States of America	North America
SRS049896	SRP002163	Healthy	Healthy	Adult	United States of America	North America
SRS049900	SRP002163	Healthy	Healthy	Adult	United States of America	North America
SRS049959	SRP002163	Healthy	Healthy	Adult	United States of America	North America
SRS049995	SRP002163	Healthy	Healthy	Adult	United States of America	North America
SRS050026	SRP002163	Healthy	Healthy	Adult	United States of America	North America
SRS050299	SRP002163	Healthy	Healthy	Adult	United States of America	North America
SRS050422	SRP002163	Healthy	Healthy	Adult	United States of America	North America
SRS050520	SRP002163	Healthy	Healthy	Adult	United States of America	North America
SRS050752	SRP002163	Healthy	Healthy	Adult	United States of America	North America
SRS050801	SRP002163	Healthy	Healthy	Adult	United States of America	North America
SRS050925	SRP002163	Healthy	Healthy	Adult	United States of America	North America
SRS050941	SRP002163	Healthy	Healthy	Adult	United States of America	North America
SRS050974	SRP002163	Healthy	Healthy	Adult	United States of America	North America
SRS050998	SRP002163	Healthy	Healthy	Adult	United States of America	North America
SRS051031	SRP002163	Healthy	Healthy	Adult	United States of America	North America
SRS051610	SRP002163	Healthy	Healthy	Adult	United States of America	North America
SRS051882	SRP002163	Healthy	Healthy	Adult	United States of America	North America
SRS052027	SRP002163	Healthy	Healthy	Adult	United States of America	North America
SRS052078	SRP002163	Healthy	Healthy	Adult	United States of America	North America
SRS052576	SRP002163	Healthy	Healthy	Adult	United States of America	North America
SRS052697	SRP002163	Healthy	Healthy	Adult	United States of America	North America
SRS053087	SRP002163	Healthy	Healthy	Adult	United States of America	North America
SRS053214	SRP002163	Healthy	Healthy	Adult	United States of America	North America
SRS053290	SRP002163	Healthy	Healthy	Adult	United States of America	North America
SRS053335	SRP002163	Healthy	Healthy	Adult	United States of America	North America
SRS053356	SRP002163	Healthy	Healthy	Adult	United States of America	North America
SRS053398	SRP002163	Healthy	Healthy	Adult	United States of America	North America
SRS053573	SRP002163	Healthy	Healthy	Adult	United States of America	North America
SRS053587	SRP002163	Healthy	Healthy	Adult	United States of America	North America
SRS053649	SRP002163	Healthy	Healthy	Adult	United States of America	North America
SRS054059	SRP002163	Healthy	Healthy	Adult	United States of America	North America
SRS054352	SRP002163	Healthy	Healthy	Adult	United States of America	North America
SRS054590	SRP002163	Healthy	Healthy	Adult	United States of America	North America
SRS054753	SRP002163	Healthy	Healthy	Adult	United States of America	North America
SRS054869	SRP002163	Healthy	Healthy	Adult	United States of America	North America
SRS054905	SRP002163	Healthy	Healthy	Adult	United States of America	North America
SRS054956	SRP002163	Healthy	Healthy	Adult	United States of America	North America
SRS055017	SRP002163	Healthy	Healthy	Adult	United States of America	North America
SRS055288	SRP002163	Healthy	Healthy	Adult	United States of America	North America
SRS055533	SRP002163	Healthy	Healthy	Adult	United States of America	North America
SRS055966	SRP002163	Healthy	Healthy	Adult	United States of America	North America
SRS055982	SRP002163	Healthy	Healthy	Adult	United States of America	North America
SRS056259	SRP002163	Healthy	Healthy	Adult	United States of America	North America
SRS056273	SRP002163	Healthy	Healthy	Adult	United States of America	North America
SRS056481	SRP002163	Healthy	Healthy	Adult	United States of America	North America
SRS056519	SRP002163	Healthy	Healthy	Adult	United States of America	North America
SRS057478	SRP002163	Healthy	Healthy	Adult	United States of America	North America
SRS057480	SRP002163	Healthy	Healthy	Adult	United States of America	North America
SRS057717	SRP002163	Healthy	Healthy	Adult	United States of America	North America
SRS058070	SRP002163	Healthy	Healthy	Adult	United States of America	North America
SRS058145	SRP002163	Healthy	Healthy	Adult	United States of America	North America
SRS058268	SRP002163	Healthy	Healthy	Adult	United States of America	North America
SRS058723	SRP002163	Healthy	Healthy	Adult	United States of America	North America
SRS058770	SRP002163	Healthy	Healthy	Adult	United States of America	North America
SRS062427	SRP002163	Healthy	Healthy	Adult	United States of America	North America
SRS062654	SRP002163	Healthy	Healthy	Adult	United States of America	North America
SRS062701	SRP002163	Healthy	Healthy	Adult	United States of America	North America
SRS062716	SRP002163	Healthy	Healthy	Adult	United States of America	North America
SRS063040	SRP002163	Healthy	Healthy	Adult	United States of America	North America
SRS063127	SRP002163	Healthy	Healthy	Adult	United States of America	North America
SRS063190	SRP002163	Healthy	Healthy	Adult	United States of America	North America
SRS063370	SRP002163	Healthy	Healthy	Adult	United States of America	North America
SRS063489	SRP002163	Healthy	Healthy	Adult	United States of America	North America
SRS063518	SRP002163	Healthy	Healthy	Adult	United States of America	North America
SRS063813	SRP002163	Healthy	Healthy	Adult	United States of America	North America
SRS063928	SRP002163	Healthy	Healthy	Adult	United States of America	North America
SRS063985	SRP002163	Healthy	Healthy	Adult	United States of America	North America
SRS064232	SRP002163	Healthy	Healthy	Adult	United States of America	North America
SRS064276	SRP002163	Healthy	Healthy	Adult	United States of America	North America
SRS064557	SRP002163	Healthy	Healthy	Adult	United States of America	North America
SRS064645	SRP002163	Healthy	Healthy	Adult	United States of America	North America
SRS064662	SRP002163	Healthy	Healthy	Adult	United States of America	North America
SRS064757	SRP002163	Healthy	Healthy	Adult	United States of America	North America
SRS064973	SRP002163	Healthy	Healthy	Adult	United States of America	North America
SRS065176	SRP002163	Healthy	Healthy	Adult	United States of America	North America
SRS065397	SRP002163	Healthy	Healthy	Adult	United States of America	North America
SRS065504	SRP002163	Healthy	Healthy	Adult	United States of America	North America
SRS074586	SRP002163	Healthy	Healthy	Adult	United States of America	North America
SRS074670	SRP002163	Healthy	Healthy	Adult	United States of America	North America
SRS074964	SRP002163	Healthy	Healthy	Adult	United States of America	North America
SRS075021	SRP002163	Healthy	Healthy	Adult	United States of America	North America
SRS075078	SRP002163	Healthy	Healthy	Adult	United States of America	North America
SRS075341	SRP002163	Healthy	Healthy	Adult	United States of America	North America
SRS075398	SRP002163	Healthy	Healthy	Adult	United States of America	North America
SRS075399	SRP002163	Healthy	Healthy	Adult	United States of America	North America
SRS075716	SRP002163	Healthy	Healthy	Adult	United States of America	North America
SRS075773	SRP002163	Healthy	Healthy	Adult	United States of America	North America
SRS075821	SRP002163	Healthy	Healthy	Adult	United States of America	North America
SRS075878	SRP002163	Healthy	Healthy	Adult	United States of America	North America
SRS075963	SRP002163	Healthy	Healthy	Adult	United States of America	North America
SRS075984	SRP002163	Healthy	Healthy	Adult	United States of America	North America
SRS076756	SRP002163	Healthy	Healthy	Adult	United States of America	North America
SRS076804	SRP002163	Healthy	Healthy	Adult	United States of America	North America
SRS076876	SRP002163	Healthy	Healthy	Adult	United States of America	North America
SRS076929	SRP002163	Healthy	Healthy	Adult	United States of America	North America
SRS076976	SRP002163	Healthy	Healthy	Adult	United States of America	North America
SRS077024	SRP002163	Healthy	Healthy	Adult	United States of America	North America
SRS077086	SRP002163	Healthy	Healthy	Adult	United States of America	North America
SRS077117	SRP002163	Healthy	Healthy	Adult	United States of America	North America
SRS077127	SRP002163	Healthy	Healthy	Adult	United States of America	North America
SRS077194	SRP002163	Healthy	Healthy	Adult	United States of America	North America
SRS077231	SRP002163	Healthy	Healthy	Adult	United States of America	North America
SRS077294	SRP002163	Healthy	Healthy	Adult	United States of America	North America
SRS077323	SRP002163	Healthy	Healthy	Adult	United States of America	North America
SRS077335	SRP002163	Healthy	Healthy	Adult	United States of America	North America
SRS077364	SRP002163	Healthy	Healthy	Adult	United States of America	North America
SRS077392	SRP002163	Healthy	Healthy	Adult	United States of America	North America
SRS077454	SRP002163	Healthy	Healthy	Adult	United States of America	North America
SRS077502	SRP002163	Healthy	Healthy	Adult	United States of America	North America
SRS077533	SRP002163	Healthy	Healthy	Adult	United States of America	North America
SRS077589	SRP002163	Healthy	Healthy	Adult	United States of America	North America
SRS077641	SRP002163	Healthy	Healthy	Adult	United States of America	North America
SRS077730	SRP002163	Healthy	Healthy	Adult	United States of America	North America
SRS077731	SRP002163	Healthy	Healthy	Adult	United States of America	North America
SRS077753	SRP002163	Healthy	Healthy	Adult	United States of America	North America
SRS077849	SRP002163	Healthy	Healthy	Adult	United States of America	North America
SRS077991	SRP002163	Healthy	Healthy	Adult	United States of America	North America
SRS078176	SRP002163	Healthy	Healthy	Adult	United States of America	North America
SRS078177	SRP002163	Healthy	Healthy	Adult	United States of America	North America
SRS078242	SRP002163	Healthy	Healthy	Adult	United States of America	North America
SRS078419	SRP002163	Healthy	Healthy	Adult	United States of America	North America
SRS078665	SRP002163	Healthy	Healthy	Adult	United States of America	North America
SRS097920	SRP002163	Healthy	Healthy	Adult	United States of America	North America
SRS097958	SRP002163	Healthy	Healthy	Adult	United States of America	North America
SRS098061	SRP002163	Healthy	Healthy	Adult	United States of America	North America
SRS098073	SRP002163	Healthy	Healthy	Adult	United States of America	North America
SRS098514	SRP002163	Healthy	Healthy	Adult	United States of America	North America
SRS098571	SRP002163	Healthy	Healthy	Adult	United States of America	North America
SRS098644	SRP002163	Healthy	Healthy	Adult	United States of America	North America
SRS098655	SRP002163	Healthy	Healthy	Adult	United States of America	North America
SRS098717	SRP002163	Healthy	Healthy	Adult	United States of America	North America
SRS098748	SRP002163	Healthy	Healthy	Adult	United States of America	North America
SRS098827	SRP002163	Healthy	Healthy	Adult	United States of America	North America
SRS098881	SRP002163	Healthy	Healthy	Adult	United States of America	North America
SRS100021	SRP002163	Healthy	Healthy	Adult	United States of America	North America
SRS100907	SRP002163	Healthy	Healthy	Adult	United States of America	North America
SRS101268	SRP002163	Healthy	Healthy	Adult	United States of America	North America
SRS101376	SRP002163	Healthy	Healthy	Adult	United States of America	North America
SRS101433	SRP002163	Healthy	Healthy	Adult	United States of America	North America
SRS1027998	SRP062282	Diseased	Obesity	Adult	Germany	Europe
SRS1027999	SRP062282	Diseased	Obesity	Adult	Germany	Europe
SRS1028000	SRP062282	Diseased	Obesity	Adult	Germany	Europe
SRS1028001	SRP062282	Diseased	Obesity	Adult	Germany	Europe
SRS1028002	SRP062282	Diseased	Obesity	Adult	Germany	Europe
SRS1028003	SRP062282	Diseased	Obesity	Adult	Germany	Europe
SRS1028004	SRP062282	Healthy	Healthy	Adult	Germany	Europe
SRS1028005	SRP062282	Healthy	Healthy	Adult	Germany	Europe
SRS1028006	SRP062282	Healthy	Healthy	Adult	Germany	Europe
SRS1028007	SRP062282	Healthy	Healthy	Adult	Germany	Europe
SRS1028008	SRP062282	Healthy	Healthy	Adult	Germany	Europe
SRS1028016	SRP062282	Diseased	Obesity	Adult	Germany	Europe
SRS1028131	SRP062282	Healthy	Healthy	Adult	Germany	Europe
SRS1028132	SRP062282	Healthy	Healthy	Adult	Germany	Europe
SRS1028133	SRP062282	Healthy	Healthy	Adult	Germany	Europe
SRS1028134	SRP062282	Healthy	Healthy	Adult	Germany	Europe
SRS1028135	SRP062282	Healthy	Healthy	Adult	Germany	Europe
SRS1028137	SRP062282	Healthy	Healthy	Adult	Germany	Europe
SRS1028138	SRP062282	Healthy	Healthy	Adult	Germany	Europe
SRS1028139	SRP062282	Healthy	Healthy	Adult	Germany	Europe
SRS1028141	SRP062282	Healthy	Healthy	Adult	Germany	Europe
SRS1028142	SRP062282	Healthy	Healthy	Adult	Germany	Europe
SRS1028143	SRP062282	Healthy	Healthy	Adult	Germany	Europe
SRS1028144	SRP062282	Healthy	Healthy	Adult	Germany	Europe
SRS1028146	SRP062282	Diseased	Obesity	Adult	Germany	Europe
SRS1028147	SRP062282	Healthy	Healthy	Adult	Germany	Europe
SRS1028148	SRP062282	Healthy	Healthy	Adult	Germany	Europe
SRS1028149	SRP062282	Diseased	Obesity	Adult	Germany	Europe
SRS1028150	SRP062282	Healthy	Healthy	Adult	Germany	Europe
SRS1028151	SRP062282	Healthy	Healthy	Adult	Germany	Europe
SRS1028152	SRP062282	Healthy	Healthy	Adult	Germany	Europe
SRS1028153	SRP062282	Healthy	Healthy	Adult	Germany	Europe
SRS1028155	SRP062282	Healthy	Healthy	Adult	Germany	Europe
SRS1028156	SRP062282	Healthy	Healthy	Adult	Germany	Europe
SRS1028188	SRP062282	Healthy	Healthy	Adult	Germany	Europe
SRS1028195	SRP062282	Healthy	Healthy	Adult	Germany	Europe
SRS1028196	SRP062282	Healthy	Healthy	Adult	Germany	Europe
SRS1028197	SRP062282	Healthy	Healthy	Adult	Germany	Europe
SRS1028198	SRP062282	Healthy	Healthy	Adult	Germany	Europe
SRS1028199	SRP062282	Healthy	Healthy	Adult	Germany	Europe
SRS1028200	SRP062282	Healthy	Healthy	Adult	Germany	Europe
SRS1028201	SRP062282	Healthy	Healthy	Adult	Germany	Europe
SRS1028202	SRP062282	Healthy	Healthy	Adult	Germany	Europe
SRS1028203	SRP062282	Healthy	Healthy	Adult	Germany	Europe
SRS1028204	SRP062282	Diseased	Obesity	Adult	Germany	Europe
SRS1028205	SRP062282	Healthy	Healthy	Adult	Germany	Europe
SRS1028206	SRP062282	Healthy	Healthy	Adult	Germany	Europe
SRS1028211	SRP062282	Healthy	Healthy	Adult	Germany	Europe
SRS1028213	SRP062282	Healthy	Healthy	Adult	Germany	Europe
SRS1028218	SRP062282	Healthy	Healthy	Adult	Germany	Europe
SRS1028219	SRP062282	Healthy	Healthy	Adult	Germany	Europe
SRS1028229	SRP062282	Healthy	Healthy	Adult	Germany	Europe
SRS1028231	SRP062282	Healthy	Healthy	Adult	Germany	Europe
SRS1028234	SRP062282	Healthy	Healthy	Adult	Germany	Europe
SRS1028236	SRP062282	Healthy	Healthy	Adult	Germany	Europe
SRS1028237	SRP062282	Diseased	Obesity	Adult	Germany	Europe
SRS1028238	SRP062282	Healthy	Healthy	Adult	Germany	Europe
SRS1028239	SRP062282	Healthy	Healthy	Adult	Germany	Europe
SRS1028240	SRP062282	Healthy	Healthy	Adult	Germany	Europe
SRS1028241	SRP062282	Healthy	Healthy	Adult	Germany	Europe
SRS1028242	SRP062282	Healthy	Healthy	Adult	Germany	Europe
SRS1028243	SRP062282	Healthy	Healthy	Adult	Germany	Europe
SRS1028244	SRP062282	Healthy	Healthy	Adult	Germany	Europe
SRS1028245	SRP062282	Healthy	Healthy	Adult	Germany	Europe
SRS1028249	SRP062282	Healthy	Healthy	Adult	Germany	Europe
SRS1028250	SRP062282	Diseased	Obesity	Adult	Germany	Europe
SRS1028251	SRP062282	Healthy	Healthy	Adult	Germany	Europe
SRS1028252	SRP062282	Healthy	Healthy	Adult	Germany	Europe
SRS1028253	SRP062282	Healthy	Healthy	Adult	Germany	Europe
SRS1028254	SRP062282	Healthy	Healthy	Adult	Germany	Europe
SRS1028255	SRP062282	Healthy	Healthy	Adult	Germany	Europe
SRS1028272	SRP062282	Healthy	Healthy	Adult	Germany	Europe
SRS1028273	SRP062282	Healthy	Healthy	Adult	Germany	Europe
SRS1028274	SRP062282	Healthy	Healthy	Adult	Germany	Europe
SRS1028275	SRP062282	Healthy	Healthy	Adult	Germany	Europe
SRS1028276	SRP062282	Healthy	Healthy	Adult	Germany	Europe
SRS1028277	SRP062282	Healthy	Healthy	Adult	Germany	Europe
SRS1028278	SRP062282	Diseased	Obesity	Adult	Germany	Europe
SRS1028279	SRP062282	Healthy	Healthy	Adult	Germany	Europe
SRS1028280	SRP062282	Healthy	Healthy	Adult	Germany	Europe
SRS1028287	SRP062282	Healthy	Healthy	Adult	Germany	Europe
SRS1028291	SRP062282	Healthy	Healthy	Adult	Germany	Europe
SRS1028292	SRP062282	Healthy	Healthy	Adult	Germany	Europe
SRS1028293	SRP062282	Healthy	Healthy	Adult	Germany	Europe
SRS1028294	SRP062282	Healthy	Healthy	Adult	Germany	Europe
SRS1028295	SRP062282	Healthy	Healthy	Adult	Germany	Europe
SRS1028296	SRP062282	Healthy	Healthy	Adult	Germany	Europe
SRS1028297	SRP062282	Healthy	Healthy	Adult	Germany	Europe
SRS1028298	SRP062282	Diseased	Obesity	Adult	Germany	Europe
SRS1028306	SRP062282	Healthy	Healthy	Adult	Germany	Europe
SRS1028307	SRP062282	Healthy	Healthy	Adult	Germany	Europe
SRS1028549	SRP062282	Diseased	Obesity	Adult	Germany	Europe
SRS104036	SRP002163	Healthy	Healthy	Adult	United States of America	North America
SRS104084	SRP002163	Healthy	Healthy	Adult	United States of America	North America
SRS104197	SRP002163	Healthy	Healthy	Adult	United States of America	North America
SRS104311	SRP002163	Healthy	Healthy	Adult	United States of America	North America
SRS104327	SRP002163	Healthy	Healthy	Adult	United States of America	North America
SRS104400	SRP002163	Healthy	Healthy	Adult	United States of America	North America
SRS104636	SRP002163	Healthy	Healthy	Adult	United States of America	North America
SRS104693	SRP002163	Healthy	Healthy	Adult	United States of America	North America
SRS104912	SRP002163	Healthy	Healthy	Adult	United States of America	North America
SRS104975	SRP002163	Healthy	Healthy	Adult	United States of America	North America
SRS105082	SRP002163	Healthy	Healthy	Adult	United States of America	North America
SRS105153	SRP002163	Healthy	Healthy	Adult	United States of America	North America
SRS1133497	SRP065270	Healthy	Healthy	Elderly	United States of America	North America
SRS1135668	SRP065270	Healthy	Healthy	Elderly	United States of America	North America
SRS1135680	SRP065270	Healthy	Healthy	Elderly	United States of America	North America
SRS1135683	SRP065270	Healthy	Healthy	Elderly	United States of America	North America
SRS1135709	SRP065270	Healthy	Healthy	Elderly	United States of America	North America
SRS1135723	SRP065270	Healthy	Healthy	Elderly	United States of America	North America
SRS1135724	SRP065270	Healthy	Healthy	Elderly	United States of America	North America
SRS1135725	SRP065270	Healthy	Healthy	Elderly	United States of America	North America
SRS1135768	SRP065270	Healthy	Healthy	Elderly	United States of America	North America
SRS1158730	SRP066053	Diseased	T2D	Elderly	United States of America	North America
SRS1158731	SRP066053	Diseased	T2D	Adult	United States of America	North America
SRS1158733	SRP066053	Healthy	Healthy	Adult	United States of America	North America
SRS1158734	SRP066053	Diseased	Obesity	Elderly	United States of America	North America
SRS1158738	SRP066053	Diseased	T2D	Adult	United States of America	North America
SRS1158752	SRP066053	Diseased	Obesity	Adult	United States of America	North America
SRS1158753	SRP066053	Diseased	Obesity	Adult	United States of America	North America
SRS1158756	SRP066053	Diseased	Obesity	Adult	United States of America	North America
SRS1158758	SRP066053	Diseased	T2D	Elderly	United States of America	North America
SRS1158760	SRP066053	Diseased	Obesity	Adult	United States of America	North America
SRS1158761	SRP066053	Healthy	Healthy	Adult	United States of America	North America
SRS1158765	SRP066053	Diseased	Obesity	Adult	United States of America	North America
SRS1205218	SRP067325	Healthy	Healthy	Adult	United States of America	North America
SRS1205219	SRP067325	Healthy	Healthy	Adult	United States of America	North America
SRS1205220	SRP067325	Healthy	Healthy	Adult	United States of America	North America
SRS1205221	SRP067325	Healthy	Healthy	Adult	United States of America	North America
SRS1205222	SRP067325	Healthy	Healthy	Adult	United States of America	North America
SRS1205223	SRP067325	Healthy	Healthy	Adult	United States of America	North America
SRS1205224	SRP067325	Healthy	Healthy	Adult	United States of America	North America
SRS1205225	SRP067325	Healthy	Healthy	Adult	United States of America	North America
SRS1205226	SRP067325	Healthy	Healthy	Adult	United States of America	North America
SRS1205227	SRP067325	Healthy	Healthy	Adult	United States of America	North America
SRS1205228	SRP067325	Healthy	Healthy	Adult	United States of America	North America
SRS1205229	SRP067325	Healthy	Healthy	Adult	United States of America	North America
SRS1205230	SRP067325	Healthy	Healthy	Adult	United States of America	North America
SRS1205231	SRP067325	Healthy	Healthy	Adult	United States of America	North America
SRS1205232	SRP067325	Healthy	Healthy	Adult	United States of America	North America
SRS1205233	SRP067325	Healthy	Healthy	Adult	United States of America	North America
SRS1205234	SRP067325	Healthy	Healthy	Adult	United States of America	North America
SRS1205235	SRP067325	Healthy	Healthy	Adult	United States of America	North America
SRS1205236	SRP067325	Healthy	Healthy	Adult	United States of America	North America
SRS1205237	SRP067325	Healthy	Healthy	Adult	United States of America	North America
SRS1205238	SRP067325	Healthy	Healthy	Adult	United States of America	North America
SRS1205239	SRP067325	Healthy	Healthy	Adult	United States of America	North America
[truncated: 10,240 more rows]

## Sheet: Supplementary Table 2 
Supplementary Table 2. Candidate species associated with Enterobacteriaceae colonization status and abundance.
	All						Healthy adults
	Enterobacteriaceae		Escherichia coli		Klebsiella pneumoniae		Enterobacteriaceae		Escherichia coli		Klebsiella pneumoniae
UHGG catalog ID	Colonization	Abundance	Colonization	Abundance	Colonization	Abundance	Colonization	Abundance	Colonization	Abundance	Colonization	Abundance	Effect Size1	Domain	Phylum	Class	Order	Family	Genus	Species
GUT_GENOME000004	-0.0931844	-0.0332082	-0.0798976	0	-0.172398	0	0	0	0	0	0	0	-0.0420765	Bacteria	Bacillota_A	Clostridia	Lachnospirales	Lachnospiraceae	Blautia_A	Blautia_A faecis
GUT_GENOME000008	-0.245806	-0.0794109	-0.195635	-0.0641063	-0.231907	0	-0.217498	0	-0.194191	0	-0.3459	0	-0.314891	Bacteria	Bacteroidota	Bacteroidia	Bacteroidales	Rikenellaceae	Alistipes	Alistipes shahii
GUT_GENOME000010	0.144816	0.0771008	0.161829	0.0844643	-0.119128	0	0.256868	0.118394	0.239325	0.116662	0	0	0.270083	Bacteria	Bacillota_A	Clostridia	Oscillospirales	Ruminococcaceae	Anaerotruncus	Anaerotruncus colihominis
GUT_GENOME000035	-0.12356	-0.055732	0	-0.0376841	0	-0.0677159	0	0	0	0	0	-0.0570315	-0.0427154	Bacteria	Bacteroidota	Bacteroidia	Bacteroidales	Bacteroidaceae	Bacteroides	Bacteroides sp902362375
GUT_GENOME000047	0	0	0	0.0239677	0.154753	0.155068	0	0	0	0	0.179501	0.206468	0.0899696	Bacteria	Pseudomonadota	Gammaproteobacteria	Enterobacterales	Enterobacteriaceae	Enterobacter	Enterobacter mori
GUT_GENOME000057	0	0	0	0	0.0804298	0.110742	0	0	0	0	0	0.137742	0.0328914	Bacteria	Pseudomonadota	Gammaproteobacteria	Enterobacterales	Enterobacteriaceae	Enterobacter	Enterobacter cloacae_O
GUT_GENOME000092	-0.373973	-0.106266	-0.336522	-0.102945	-0.183395	-0.0861969	-0.241012	-0.0669939	-0.244652	-0.0701704	0	-0.0812879	-0.946707	Bacteria	Bacillota_A	Clostridia	Oscillospirales	Ruminococcaceae	Faecalibacterium	Faecalibacterium duncaniae
GUT_GENOME000094	0.116939	0.145394	0	0.0900953	0.259332	0.121427	0	0.120271	0	0.0815767	0	0.0766676	0.20234	Bacteria	Bacillota	Bacilli	Lactobacillales	Streptococcaceae	Streptococcus	Streptococcus parasanguinis
GUT_GENOME000113	0	-0.0350852	0	-0.027866	-0.194871	-0.0453364	0	0	0	0	0	-0.0483685	-0.0439409	Bacteria	Bacillota_A	Clostridia	Lachnospirales	Lachnospiraceae	Anaerostipes	Anaerostipes hadrus_A
GUT_GENOME000122	-0.140697	-0.0678602	-0.120864	-0.0581865	0	-0.0516893	0	0	0	-0.0583309	0	0	-0.0710898	Bacteria	Bacteroidota	Bacteroidia	Bacteroidales	Bacteroidaceae	Bacteroides	Bacteroides finegoldii
GUT_GENOME000133	0.307642	0.143373	0.359369	0.15449	0	0	0.285633	0.147704	0.319121	0.159977	0	0	0.375462	Bacteria	Bacillota_A	Clostridia	Lachnospirales	Lachnospiraceae	Hungatella	Hungatella effluvii
GUT_GENOME000136	-0.144104	-0.0654057	-0.165578	-0.0687265	-0.166066	-0.0514005	0	-0.0498123	0	-0.0537107	0	-0.0524112	-0.204304	Bacteria	Bacillota_A	Clostridia	UBA1381	UBA1381	CAG-41	CAG-41 sp900066215
GUT_GENOME000149	-0.114859	-0.0310424	-0.0895777	-0.0290211	0	-0.0366734	0	0	0	0	0	0	-0.0376467	Bacteria	Bacillota_A	Clostridia	Lachnospirales	Lachnospiraceae	Dorea_A	Dorea_A longicatena
GUT_GENOME000152	-0.237527	-0.0955819	-0.212065	-0.085475	0	-0.0620849	-0.222494	-0.0792665	-0.176518	-0.0795553	0	-0.0558764	-0.435481	Bacteria	Bacillota_A	Clostridia	Oscillospirales	Ruminococcaceae	Faecalibacterium	Faecalibacterium hattorii
GUT_GENOME000166	-0.307817	-0.117239	-0.333159	-0.128501	-0.188161	-0.0532775	-0.224944	-0.0957262	-0.273697	-0.113774	0	0	-0.612099	Bacteria	Bacillota_A	Clostridia	Lachnospirales	Lachnospiraceae	Acetatifactor	Acetatifactor intestinalis
GUT_GENOME000192	-0.202798	-0.0765232	-0.198321	-0.0677159	0	-0.0869189	0	0	-0.198726	0	0	-0.0898065	-0.153468	Bacteria	Bacteroidota	Bacteroidia	Bacteroidales	Tannerellaceae	Parabacteroides	Parabacteroides merdae
GUT_GENOME000196	-0.111989	-0.0542882	-0.133861	-0.0475022	0	-0.0568871	0	0	0	0	0	-0.0464915	-0.0644313	Bacteria	Bacillota	Bacilli	Erysipelotrichales	Coprobacillaceae	Faecalibacillus	Faecalibacillus intestinalis
GUT_GENOME000215	-0.0971157	-0.0707479	-0.113319	-0.0804216	0	-0.0593416	0	-0.0645394	-0.14944	-0.0867745	0	-0.0742131	-0.198978	Bacteria	Bacillota_A	Clostridia	Lachnospirales	Lachnospiraceae	Merdisoma	Merdisoma sp900066385
GUT_GENOME000231	-0.118356	-0.127346	-0.103205	-0.113197	0	-0.0799884	0	-0.0811435	0	-0.0799884	0	0	-0.117204	Bacteria	Bacteroidota	Bacteroidia	Bacteroidales	Bacteroidaceae	Bacteroides	Bacteroides sp002491635
GUT_GENOME000236	-0.103732	-0.0527	0	-0.0459139	-0.223361	-0.0831649	0	0	0	0	-0.225021	-0.110165	-0.140676	Bacteria	Bacillota_A	Clostridia	Oscillospirales	Oscillospiraceae	Lawsonibacter	Lawsonibacter sp900066645
GUT_GENOME000237	-0.266057	-0.045192	-0.278269	-0.054577	0	-0.0378285	0	0	-0.181038	0	0	0	-0.12328	Bacteria	Bacillota_A	Clostridia	Lachnospirales	Lachnospiraceae	Lachnospira	Lachnospira eligens_A
GUT_GENOME000245	0.29716	0.139186	0.279773	0.125902	0.191173	0.0531331	0.255141	0.111031	0.274646	0.113052	0.293994	0.06324	2.19743	Bacteria	Bacillota_A	Clostridia	Peptostreptococcales	Peptostreptococcaceae	Intestinibacter	Intestinibacter bartlettii
GUT_GENOME000266	0	0	0.0816016	0.0268553	0	-0.0638175	0	0.0574646	0.160732	0.0581865	0	-0.102224	0.0364665	Bacteria	Bacillota_A	Clostridia	Oscillospirales	Butyricicoccaceae	Agathobaculum	Agathobaculum sp900291975
GUT_GENOME000268	0	-0.03162	0.0885267	-0.0295986	-0.177053	-0.0495235	0.241937	0	0.243323	0	0	-0.050823	0.0470338	Bacteria	Bacillota_A	Clostridia	Oscillospirales	Acutalibacteraceae	Clostridium_A	Clostridium_A leptum
GUT_GENOME000285	-0.206114	-0.0659833	-0.124633	-0.0514005	-0.222687	0	0	0	0	0	0	0	-0.0838523	Bacteria	Bacteroidota	Bacteroidia	Bacteroidales	Rikenellaceae	Alistipes	Alistipes onderdonkii
GUT_GENOME000295	-0.201727	-0.0565983	-0.199477	-0.0685822	0	-0.0454808	0	-0.0492348	0	-0.0560208	0	0	-0.112853	Bacteria	Bacillota_A	Clostridia	Lachnospirales	Lachnospiraceae	Roseburia	Roseburia intestinalis
GUT_GENOME000327	0.101172	0.0498123	0.106812	0.045192	0	0	0	0	0	0	0	0	0.0336654	Bacteria	Bacillota_A	Clostridia	Lachnospirales	Lachnospiraceae	Anaerostipes	Anaerostipes caccae
GUT_GENOME000367	-0.181975	-0.0280104	-0.168232	-0.0268553	-0.179897	-0.0252671	0	0	0	0	0	0	-0.0871767	Bacteria	Bacillota_A	Clostridia	Oscillospirales	Ruminococcaceae	Gemmiger	Gemmiger formicilis
GUT_GENOME000432	0	0.0438926	0.0757702	0.0405718	0.136345	0.0609298	0	0.0593416	0	0.0512561	0	0.0831649	0.110254	Bacteria	Bacillota	Bacilli	Lactobacillales	Streptococcaceae	Streptococcus	Streptococcus lutetiensis
GUT_GENOME000459	-0.16566	-0.0415824	-0.158875	-0.0436038	-0.122014	-0.0515449	-0.210287	0	-0.23325	0	0	-0.047069	-0.268472	Bacteria	Bacillota_A	Clostridia	Oscillospirales	Oscillospiraceae	Lawsonibacter	Lawsonibacter sp014287875
GUT_GENOME000518	0.324086	0.137886	0.35798	0.149004	0	0	0.368438	0.143084	0.409795	0.161854	0	-0.0501011	0.500507	Bacteria	Bacillota_A	Clostridia	Oscillospirales	Oscillospiraceae	Flavonifractor	Flavonifractor plautii
GUT_GENOME000563	0	0	0	0.103956	0.328424	0.221917	0	0	0	0.10179	0.243993	0.21773	0.173973	Bacteria	Pseudomonadota	Gammaproteobacteria	Enterobacterales	Enterobacteriaceae	Citrobacter	Citrobacter freundii
GUT_GENOME000564	0	0.112186	0	0.0652613	0.137821	0.1054	0	0.113052	0	0.0759457	0	0.120993	0.121777	Bacteria	Bacillota	Bacilli	Lactobacillales	Streptococcaceae	Streptococcus	Streptococcus sp004166885
GUT_GENOME000571	0.155052	0.186977	0	0.129656	0.205845	0.120993	0	0.156223	0	0.119694	0	0.0883627	0.232561	Bacteria	Bacillota	Bacilli	Lactobacillales	Streptococcaceae	Streptococcus	Streptococcus salivarius
GUT_GENOME000572	0	0.116229	0	0.0766676	0.131394	0.10309	0	0.127346	0	0.0863413	0	0.119838	0.126818	Bacteria	Bacillota	Bacilli	Lactobacillales	Streptococcaceae	Streptococcus	Streptococcus sp902363395
GUT_GENOME000586	0	0.0457696	0.063133	0.0499567	0	0	0	0	0	0	0	0	0.0158859	Bacteria	Bacillota_A	Clostridia	Eubacteriales	Eubacteriaceae	Eubacterium	Eubacterium callanderi
GUT_GENOME000594	0	0.035374	0.0771465	0.0343633	0	0	0	0	0	0	0	0	0.0146884	Bacteria	Bacillota_A	Clostridia	Lachnospirales	Lachnospiraceae	Blautia	Blautia sp001304935
GUT_GENOME000595	0	0	0	0	0.11775	0.0974589	0	0	0	0	0	0.106555	0.0321764	Bacteria	Pseudomonadota	Gammaproteobacteria	Enterobacterales	Enterobacteriaceae	Citrobacter	Citrobacter youngae
GUT_GENOME000623	0.152888	0.0258446	0.167791	0.0223794	0	0	0.186816	0.0347964	0.220917	0.0423044	0	0	0.170747	Bacteria	Bacillota_A	Clostridia	Lachnospirales	Lachnospiraceae	Blautia_A	Blautia_A caecimuris
GUT_GENOME000629	-0.173734	-0.108865	-0.173699	-0.110165	0	-0.078689	-0.200976	-0.113052	-0.205767	-0.114063	0	-0.0756569	-0.451556	Bacteria	Bacillota_A	Clostridia	Lachnospirales	Lachnospiraceae	Agathobacter	Agathobacter sp000434275
GUT_GENOME000655	-0.116258	-0.071903	-0.0989144	-0.0563096	0	-0.0899509	-0.20609	-0.0752238	-0.21393	-0.070026	0	-0.107133	-0.368579	Bacteria	Bacteroidota	Bacteroidia	Bacteroidales	Tannerellaceae	Parabacteroides	Parabacteroides johnsonii
GUT_GENOME000659	0	-0.0412937	-0.1032	-0.0443257	0	-0.0405718	0	-0.0430263	0	0	0	-0.0521224	-0.0463629	Bacteria	Bacillota_A	Clostridia	Lachnospirales	Lachnospiraceae	Hominisplanchenecus	Hominisplanchenecus faecis
GUT_GENOME000662	-0.24423	-0.102945	-0.25986	-0.112619	-0.132733	-0.0638175	-0.195883	-0.0809991	-0.227594	-0.0938493	0	-0.0729137	-0.793722	Bacteria	Bacillota_A	Clostridia	Lachnospirales	Lachnospiraceae	Choladocola	Choladocola sp003480725
GUT_GENOME000676	-0.120668	-0.0326307	0	-0.0252671	-0.199201	-0.0430263	0	0	0.154829	0	0	0	-0.0379949	Bacteria	Bacillota_A	Clostridia	Lachnospirales	Lachnospiraceae	Blautia_A	Blautia_A massiliensis
GUT_GENOME000682	-0.217824	-0.0844643	-0.20985	-0.0784002	-0.164709	-0.0925498	-0.275588	-0.0674271	-0.282795	-0.0620849	0	-0.109876	-0.822784	Bacteria	Bacteroidota	Bacteroidia	Bacteroidales	Barnesiellaceae	Barnesiella	Barnesiella intestinihominis
GUT_GENOME000706	0	0	0	0	-0.120174	-0.0319087	0	0	0	0	0	0	-0.0138257	Bacteria	Bacillota_A	Clostridia	Lachnospirales	Lachnospiraceae	Dorea	Dorea formicigenerans
GUT_GENOME000718	0.35818	0.129801	0.399213	0.134854	0	0	0.253043	0.117239	0.321624	0.13341	0	0	0.369473	Bacteria	Bacillota_A	Clostridia	Lachnospirales	Lachnospiraceae	Faecalimonas	Faecalimonas phoceensis
GUT_GENOME000725	0.2594	0.178602	0.29944	0.190153	0	0	0.204828	0.180768	0.242313	0.187265	0	0	0.348554	Bacteria	Bacillota_A	Clostridia	Lachnospirales	Lachnospiraceae	Hungatella	Hungatella hathewayi
GUT_GENOME000727	0.103185	0.135865	0.0958493	0.114496	0.127453	0.0830205	0	0.0472134	0	0	0	0.0623737	0.153891	Bacteria	Bacillota_A	Clostridia	Clostridiales	Clostridiaceae	Clostridium	Clostridium paraputrificum
GUT_GENOME000735	-0.288038	-0.0742131	-0.286466	-0.0792665	0	-0.0386948	-0.30419	-0.0619405	-0.246761	-0.0641063	0	0	-0.360919	Bacteria	Bacillota_A	Clostridia	Lachnospirales	Lachnospiraceae	RUG115	RUG115 sp900066395
GUT_GENOME000743	0	0	0	0	0.18938	0.0415824	0	0	0	0	0.284726	0.0617961	0.064165	Bacteria	Bacillota	Bacilli	Lactobacillales	Lactobacillaceae	Weissella	Weissella confusa
GUT_GENOME000767	0.102568	0.0280104	0.122953	0.0360959	0	-0.0399942	0	0	0.136135	0	0	-0.0399942	0.057629	Bacteria	Bacillota_A	Clostridia	Lachnospirales	Lachnospiraceae	Sellimonas	Sellimonas intestinalis
GUT_GENOME000931	0.0876055	0.0498123	0.109839	0.0528444	0	-0.0342189	0.124692	0.0765232	0.137592	0.0773895	0	0	0.17052	Bacteria	Bacillota_A	Clostridia	Lachnospirales	Lachnospiraceae	Enterocloster	Enterocloster lavalensis
GUT_GENOME000962	0.0795936	0.0583309	0.0949912	0.0620849	0	-0.0304649	0	0.0704591	0	0.0701704	0	-0.0547213	0.0700888	Bacteria	Bacillota_A	Clostridia	Lachnospirales	Lachnospiraceae	Muricomes	Muricomes sp000509105
GUT_GENOME000967	-0.109373	-0.0615074	-0.109666	-0.0564539	0	-0.0358071	0	-0.0493792	0	0	0	0	-0.0603124	Bacteria	Bacillota_A	Clostridia	Lachnospirales	Anaerotignaceae	Anaerotignum	Anaerotignum faecicola
GUT_GENOME000980	0.240383	0.184666	0.279521	0.187121	0	0	0.217911	0.192896	0.242966	0.196073	0	0	0.348308	Bacteria	Bacillota_A	Clostridia	Lachnospirales	Lachnospiraceae	Enterocloster	Enterocloster aldenensis
GUT_GENOME001016	-0.158761	-0.0563096	-0.121853	-0.0503898	-0.188501	-0.0473578	0	0	0	0	0	-0.0502455	-0.112236	Bacteria	Bacillota_A	Clostridia	Oscillospirales	Butyricicoccaceae	Agathobaculum	Agathobaculum butyriciproducens
GUT_GENOME001023	-0.242715	-0.0342189	-0.263088	-0.0360959	0	-0.0238233	0	0	-0.168349	0	0	0	-0.109756	Bacteria	Bacillota_A	Clostridia	Lachnospirales	Lachnospiraceae	Lachnospira	Lachnospira sp003537285
GUT_GENOME001029	-0.14437	-0.0503898	-0.168263	-0.0535663	0	-0.029743	-0.240043	-0.055732	-0.274023	-0.050823	0	-0.0389835	-0.368645	Bacteria	Bacillota_A	Clostridia	Lachnospirales	Lachnospiraceae	Wujia	Wujia chipingensis
GUT_GENOME001056	-0.24075	-0.0872076	-0.237421	-0.0882183	0	-0.0685822	-0.149181	-0.0713254	-0.179316	-0.0817211	0	-0.0798441	-0.427856	Bacteria	Bacillota_A	Clostridia	Lachnospirales	Lachnospiraceae	KLE1615	KLE1615 sp900066985
GUT_GENOME001105	-0.182504	-0.0425931	-0.213745	-0.0654057	0	-0.0249783	-0.153706	0	-0.202498	0	0	0	-0.147572	Bacteria	Bacillota_A	Clostridia	Lachnospirales	Lachnospiraceae	Ventrimonas	Ventrimonas sp003478505
GUT_GENOME001115	-0.188282	-0.0516893	-0.193273	-0.0704591	0	-0.0275772	0	-0.0544326	0	-0.0726249	0	0	-0.109723	Bacteria	Bacillota_A	Clostridia	Oscillospirales	Ruminococcaceae	Faecalibacterium	Faecalibacterium prausnitzii_E
GUT_GENOME001120	0	0	0	0	-0.187304	-0.0788334	0	0	0	0	0	-0.0921167	-0.0358254	Bacteria	Bacteroidota	Bacteroidia	Bacteroidales	Bacteroidaceae	Bacteroides	Bacteroides thetaiotaomicron
GUT_GENOME001135	0.120825	0.097892	0.152438	0.110742	0	0	0.168283	0.128357	0.183643	0.129223	0	0	0.21828	Bacteria	Bacillota_A	Clostridia	Lachnospirales	Lachnospiraceae	Enterocloster	Enterocloster citroniae
GUT_GENOME001139	0.117783	0.157811	0	0.101357	0.298047	0.136009	0	0.116806	0	0.0791221	0.240394	0.0918279	0.334789	Bacteria	Bacillota	Bacilli	Lactobacillales	Streptococcaceae	Streptococcus	Streptococcus parasanguinis_E
GUT_GENOME001208	-0.211302	0	-0.19847	-0.025989	-0.144666	-0.0306093	-0.140752	0	-0.149579	0	0	0	-0.150228	Bacteria	Bacillota_A	Clostridia	Lachnospirales	Lachnospiraceae	Copromonas	Copromonas sp900066535
GUT_GENOME001241	-0.171576	-0.0492348	-0.162933	-0.0423044	0	-0.0311868	0	-0.0436038	0	-0.0389835	0	-0.0326307	-0.11449	Bacteria	Bacillota_A	Clostridia	Lachnospirales	Lachnospiraceae	Eubacterium_F	Eubacterium_F sp003491505
GUT_GENOME001261	0	0	0	0	-0.124537	-0.0326307	0	0	0	0	0	0	-0.014288	Bacteria	Bacillota_A	Clostridia	Lachnospirales	Lachnospiraceae	Blautia_A	Blautia_A obeum
GUT_GENOME001274	0.155007	0.149437	0.117177	0.102801	0.166644	0.0935605	0	0.0739243	0	0	0	0.074935	0.186697	Bacteria	Bacillota_C	Negativicutes	Veillonellales	Veillonellaceae	Veillonella	Veillonella nakazawae
GUT_GENOME001297	-0.379423	-0.0723361	-0.365874	-0.0804216	-0.180963	-0.0438926	-0.214492	-0.0438926	-0.235183	-0.0424487	0	0	-0.552976	Bacteria	Bacillota_A	Clostridia	Lachnospirales	Lachnospiraceae	Acetatifactor	Acetatifactor sp900066565
GUT_GENOME001355	0.110972	0.03162	0	0	0.244609	0.0446145	0	0.0417268	0	0	0.230692	0.0437482	0.124664	Bacteria	Bacillota	Bacilli	Lactobacillales	Streptococcaceae	Lactococcus	Lactococcus lactis
GUT_GENOME001376	0	0	0	0	0.120797	0.0255559	0	0	0	0	0	0.040283	0.0186636	Bacteria	Bacillota	Bacilli	Lactobacillales	Streptococcaceae	Lactococcus	Lactococcus petauri
GUT_GENOME001401	-0.19853	-0.0597748	-0.211608	-0.070026	-0.139572	-0.0477909	-0.144002	-0.0519781	-0.164627	-0.0590528	0	-0.0501011	-0.598531	Bacteria	Bacillota_A	Clostridia	Lachnospirales	Lachnospiraceae	Copromonas	Copromonas sp900066785
GUT_GENOME001417	0	0	0	0.0623737	0.287499	0.277216	0	0	0	0.0887958	0.312529	0.331793	0.194315	Bacteria	Pseudomonadota	Gammaproteobacteria	Enterobacterales	Enterobacteriaceae	Enterobacter	Enterobacter kobei
GUT_GENOME001418	0	0.0667052	0.103243	0.0753682	0	0	0	0.0791221	0	0.0772452	0	0.0750794	0.0681091	Bacteria	Bacteroidota	Bacteroidia	Bacteroidales	Bacteroidaceae	Bacteroides	Bacteroides fragilis_A
GUT_GENOME001471	-0.221764	-0.0667052	-0.225849	-0.0636731	-0.181422	-0.0726249	0	0	0	0	0	-0.0717586	-0.150633	Bacteria	Bacillota_A	Clostridia	Lachnospirales	Lachnospiraceae	Enterocloster	Enterocloster sp000431375
GUT_GENOME001488	-0.13979	-0.111608	-0.138193	-0.104822	0	-0.0693041	0	-0.0968813	0	-0.106988	0	-0.0714698	-0.167811	Bacteria	Bacteroidota	Bacteroidia	Bacteroidales	Bacteroidaceae	Phocaeicola	Phocaeicola massiliensis
GUT_GENOME001587	-0.181667	-0.0792665	-0.158385	-0.0682934	-0.182889	-0.0991915	0	0	0	0	0	-0.109731	-0.146571	Bacteria	Bacillota_A	Clostridia	Lachnospirales	Lachnospiraceae	Fusicatenibacter	Fusicatenibacter saccharivorans
GUT_GENOME001635	-0.169423	-0.0436038	-0.128422	-0.0298874	-0.25615	-0.100635	0	0	0	0	0	-0.0938493	-0.136995	Bacteria	Bacteroidota	Bacteroidia	Bacteroidales	Marinifilaceae	Odoribacter	Odoribacter splanchnicus
GUT_GENOME001636	-0.188878	0	-0.183561	0	-0.139157	-0.025989	0	0	-0.138228	0	0	0	-0.0844767	Bacteria	Bacillota_A	Clostridia	Lachnospirales	Lachnospiraceae	Copromonas	Copromonas sp900066055
GUT_GENOME001677	-0.169067	-0.0550101	-0.198137	-0.0607854	0	-0.0529887	0	0	-0.179942	-0.0552989	0	0	-0.128538	Bacteria	Bacillota_A	Clostridia	Lachnospirales	Lachnospiraceae	Ventrimonas	Ventrimonas sp003480315
GUT_GENOME001770	-0.206288	0	-0.214686	-0.0288767	0	0	0	0	-0.141092	0	0	0	-0.0656602	Bacteria	Bacillota_A	Clostridia	Lachnospirales	Lachnospiraceae	Roseburia	Roseburia inulinivorans
GUT_GENOME001831	-0.091842	-0.0456252	-0.134228	-0.0690153	0	-0.0469246	0	0	0	-0.0476465	0	0	-0.0621831	Bacteria	Bacillota_A	Clostridia	Lachnospirales	Lachnospiraceae	UBA3402	UBA3402 sp003478355
GUT_GENOME001853	0.129929	0.148426	0.0977758	0.0993358	0.177068	0.11825	0	0.0762345	0	0	0	0.113774	0.192159	Bacteria	Bacillota_C	Negativicutes	Veillonellales	Veillonellaceae	Veillonella	Veillonella sp003463825
GUT_GENOME003176	0.188942	0.184233	0.146629	0.13009	0.188911	0.105256	0	0.110165	0	0.0664164	0	0.0921167	0.303189	Bacteria	Bacillota_C	Negativicutes	Veillonellales	Veillonellaceae	Veillonella	Veillonella sp900556785
GUT_GENOME004459	0	0.0522668	0.067885	0.054577	0	0	0	0.045192	0	0.0499567	0	0	0.0337347	Bacteria	Actinomycetota	Actinomycetia	Actinomycetales	Actinomycetaceae	Varibaculum	Varibaculum cambriense_A
GUT_GENOME005080	0.115073	0.129223	0.100896	0.0867745	0.146369	0.0947156	0	0.0606411	0	0	0	0.0889402	0.164527	Bacteria	Bacillota_C	Negativicutes	Veillonellales	Veillonellaceae	Veillonella	Veillonella sp900550175
GUT_GENOME005404	0	0.12056	0	0.059486	0.148647	0.113341	0	0.106122	0	0	0.240722	0.149437	0.156386	Bacteria	Pseudomonadota	Gammaproteobacteria	Enterobacterales_A	Pasteurellaceae	Haemophilus_D	Haemophilus_D parainfluenzae
GUT_GENOME007693	-0.0830522	-0.0294542	-0.122576	-0.0314756	0	-0.0369622	0	0	0	0	0	0	-0.0379401	Bacteria	Bacillota_A	Clostridia	Lachnospirales	Lachnospiraceae	Choladocola	Choladocola sp018223365
GUT_GENOME009953	-0.0899412	-0.0600635	-0.0783476	-0.0616517	0	-0.0314756	0	-0.0667052	0	-0.0639619	0	-0.0414381	-0.098717	Bacteria	Cyanobacteriota	Vampirovibrionia	Gastranaerophilales	Gastranaerophilaceae	Limenecus	Limenecus avicola
GUT_GENOME013505	0	-0.0541438	-0.0823867	-0.0525556	0	-0.0245452	-0.138228	-0.0547213	-0.140273	-0.0564539	0	0	-0.120661	Bacteria	Bacillota_A	Clostridia	Lachnospirales	Lachnospiraceae	Wujia	Wujia sp900553925
GUT_GENOME013560	-0.0930204	-0.0388392	-0.104115	-0.0431707	0	-0.0199249	-0.114531	-0.0483685	-0.115472	-0.0535663	0	0	-0.157752	Bacteria	Spirochaetota	Brachyspirae	Brachyspirales	Brachyspiraceae	Brachyspira	Brachyspira aalborgi
GUT_GENOME017622	0.0728119	0.0890846	0.0797125	0.0918279	0	0.0480797	0	0.0887958	0	0.100635	0	0.0620849	0.126607	Bacteria	Actinomycetota	Actinomycetia	Actinomycetales	Actinomycetaceae	Pauljensenia	Pauljensenia turicensis
GUT_GENOME017828	0	0.162865	0	0.113197	0.236526	0.136009	0	0.136009	0	0.100202	0	0.112042	0.166142	Bacteria	Bacillota	Bacilli	Lactobacillales	Streptococcaceae	Streptococcus	Streptococcus vestibularis
GUT_GENOME018882	0	-0.0675715	-0.0684053	-0.0654057	0	-0.0539994	0	-0.0682934	0	-0.0703148	0	-0.0446145	-0.0731008	Bacteria	Bacillota_A	Clostridia	Lachnospirales	Lachnospiraceae	Acetatifactor	Acetatifactor sp934394665
GUT_GENOME022845	0	-0.0282992	-0.110289	-0.0410049	0	-0.0254115	0	0	-0.15569	-0.038406	0	0	-0.0570143	Bacteria	Bacillota_A	Clostridia	Lachnospirales	Lachnospiraceae	UBA3402	UBA3402 sp934418055
GUT_GENOME029780	0	0.127202	0	0.0812879	0.123003	0.131822	0	0.0856194	0	0	0	0.151747	0.100097	Bacteria	Bacillota_C	Negativicutes	Veillonellales	Veillonellaceae	Veillonella	Veillonella sp900545205
GUT_GENOME034386	0.271892	0.252238	0.210404	0.190153	0.34071	0.167918	0	0.167629	0	0.12518	0.245889	0.152325	0.708112	Bacteria	Bacillota_C	Negativicutes	Veillonellales	Veillonellaceae	Veillonella
GUT_GENOME035872	-0.132401	-0.0430263	-0.163684	-0.0476465	0	0	-0.167325	-0.0462027	-0.211507	-0.0584753	0	0	-0.174054	Bacteria	Bacillota_A	Clostridia	Oscillospirales	Oscillospiraceae	Dysosmobacter	Dysosmobacter sp900550685
GUT_GENOME036500	-0.104281	-0.0420156	-0.123294	-0.0480797	0	-0.0326307	0	0	0	0	0	0	-0.0437876	Bacteria	Bacillota_A	Clostridia	Oscillospirales	Oscillospiraceae	Dysosmobacter	Dysosmobacter sp900544105
GUT_GENOME038289	0.0844012	0.12056	0	0.0616517	0.1546	0.120127	0	0.100202	0	0	0.24604	0.149581	0.207433	Bacteria	Pseudomonadota	Gammaproteobacteria	Enterobacterales_A	Pasteurellaceae	Haemophilus_D
GUT_GENOME042029	-0.277462	-0.0434594	-0.287255	-0.0514005	0	-0.0288767	-0.172698	0	-0.17647	-0.0466359	0	0	-0.216851	Bacteria	Bacillota_A	Clostridia	Oscillospirales	Ruminococcaceae	Faecalibacterium
GUT_GENOME044483	0	0.0903841	0	0.0713254	0.0834587	0.0713254	0	0	0	0	0	0	0.035166	Bacteria	Bacillota_A	Clostridia	Clostridiales	Clostridiaceae	Clostridium	Clostridium neonatale
GUT_GENOME047123	0	0.127779	0	0.0853306	0.151806	0.145394	0	0.0781115	0	0	0	0.142506	0.104418	Bacteria	Bacillota_C	Negativicutes	Veillonellales	Veillonellaceae	Veillonella	Veillonella sp900549845
GUT_GENOME062339	0	0.101502	0	0.0460583	0.136124	0.0961594	0	0.0861969	0	0	0.230633	0.120127	0.136134	Bacteria	Pseudomonadota	Gammaproteobacteria	Enterobacterales_A	Pasteurellaceae	Haemophilus_D	Haemophilus_D sp900756155
GUT_GENOME065434	0.128475	0.0600635	0.0985404	0.0414381	0.160778	0.0368178	0.158286	0.071903	0.155454	0.0548657	0.255612	0.0528444	1.27508	Bacteria	Bacillota_A	Clostridia	Peptostreptococcales	Peptostreptococcaceae	Intestinibacter	Intestinibacter sp900540355
GUT_GENOME065630	0	0.108721	0	0.0694485	0.122565	0.136876	0	0.0844643	0	0	0	0.147993	0.0957239	Bacteria	Bacillota_C	Negativicutes	Veillonellales	Veillonellaceae	Veillonella	Veillonella sp900538355
GUT_GENOME075582	0.10584	0.14987	0	0.099769	0.189491	0.126336	0	0.103956	0	0.0649726	0	0.0974589	0.187538	Bacteria	Bacillota	Bacilli	Lactobacillales	Streptococcaceae	Streptococcus	Streptococcus sp900755085
GUT_GENOME076493	0.0982956	0.160266	0	0.120271	0.15421	0.115507	0	0.0726249	0	0	0	0.0558764	0.129508	Bacteria	Bacillota	Bacilli	Lactobacillales	Streptococcaceae	Streptococcus	Streptococcus sp000187445
GUT_GENOME079379	0	0.0986139	0	0.0417268	0.114635	0.08432	0	0.0706035	0	0	0	0.1054	0.0736142	Bacteria	Pseudomonadota	Gammaproteobacteria	Enterobacterales_A	Pasteurellaceae	Haemophilus_D	Haemophilus_D parainfluenzae_L
GUT_GENOME082800	0	0.10901	0	0.0437482	0.105296	0.120993	0	0.111031	0	0	0	0.177736	0.095402	Bacteria	Pseudomonadota	Gammaproteobacteria	Enterobacterales_A	Pasteurellaceae	Haemophilus_D	Haemophilus_D sp905205995
GUT_GENOME082932	0	-0.0327751	-0.0775061	-0.0368178	0	0	0	-0.0301761	0	-0.0358071	0	0	-0.0266353	Bacteria	Bacillota_A	Clostridia	Oscillospirales	Butyricicoccaceae	Agathobaculum	Agathobaculum sp900544475
GUT_GENOME085305	0	-0.0578978	-0.079535	-0.0697372	0	-0.0249783	0	-0.0706035	0	-0.080566	0	0	-0.0547597	Bacteria	Bacillota_A	Clostridia	Lachnospirales	Lachnospiraceae	CAG-303	CAG-303 sp000437755
GUT_GENOME085442	0	-0.0349408	-0.0594481	-0.0447589	0	-0.0228126	0	-0.0418712	0	-0.0532775	0	0	-0.0367299	Bacteria	Bacillota_A	Clostridia	Lachnospirales	Lachnospiraceae	Ventrimonas	Ventrimonas sp900555625
GUT_GENOME087773	-0.0878805	-0.0602079	-0.100863	-0.0604967	0	-0.0467802	0	0	0	-0.0501011	0	-0.0430263	-0.0748926	Bacteria	Bacillota_A	Clostridia	Lachnospirales	CAG-274	CAG-274	CAG-274 sp000432155
GUT_GENOME091092	0	-0.0525556	-0.071152	-0.0551545	0	-0.024112	0	-0.0571759	0	-0.0573202	0	0	-0.0453529	Bacteria	Bacillota_A	Clostridia	Lachnospirales	Lachnospiraceae	Agathobacter	Agathobacter sp905209075
GUT_GENOME095490	0.122123	0.14756	0	0.0938493	0.245922	0.124603	0	0.102657	0	0.0707479	0	0.0795553	0.197403	Bacteria	Bacillota	Bacilli	Lactobacillales	Streptococcaceae	Streptococcus	Streptococcus sp902373455
GUT_GENOME095850	0.0935155	0.136442	0	0.0837424	0.139276	0.128646	0	0.0747906	0	0	0	0.128068	0.130747	Bacteria	Bacillota_C	Negativicutes	Veillonellales	Veillonellaceae	Veillonella	Veillonella dispar
GUT_GENOME095879	0	0.123015	0	0.0809991	0.105519	0.0932717	0	0.0499567	0	0	0	0.0606411	0.0733432	Bacteria	Bacillota	Bacilli	Lactobacillales	Streptococcaceae	Streptococcus	Streptococcus lactarius
GUT_GENOME095938	0.214073	0.132255	0.258518	0.120849	0	-0.0477909	0.24776	0.114352	0.262245	0.105977	0	-0.0980364	0.436735	Bacteria	Actinomycetota	Actinomycetia	Actinomycetales	Bifidobacteriaceae	Bifidobacterium	Bifidobacterium infantis
GUT_GENOME095967	-0.25835	-0.0472134	-0.26761	-0.0552989	0	-0.0444701	-0.19787	0	-0.194855	0	0	0	-0.177611	Bacteria	Bacillota_A	Clostridia	Oscillospirales	Ruminococcaceae	Faecalibacterium	Faecalibacterium prausnitzii
GUT_GENOME095968	0	0.0521224	0.069834	0.0483685	0	0	0	0	0	0	0	0	0.0170325	Bacteria	Bacillota_A	Clostridia	Tissierellales	Peptoniphilaceae	Parvimonas	Parvimonas micra
GUT_GENOME095971	-0.31394	-0.0918279	-0.295442	-0.0788334	-0.210325	-0.0846087	-0.255724	0	-0.272273	0	0	-0.100635	-0.425902	Bacteria	Bacteroidota	Bacteroidia	Bacteroidales	Rikenellaceae	Alistipes	Alistipes putredinis
GUT_GENOME095973	0.105494	0.0775339	0.118462	0.0781115	0	0	0	0.083598	0	0.0808548	0	0	0.077722	Bacteria	Bacillota_A	Clostridia	Lachnospirales	Lachnospiraceae	Clostridium_AP	Clostridium_AP scindens
GUT_GENOME095979	0	-0.0687265	0	-0.0760901	0	0	-0.241571	-0.0903841	-0.229321	-0.0955819	0	0	-0.114525	Bacteria	Bacteroidota	Bacteroidia	Bacteroidales	Bacteroidaceae	Phocaeicola	Phocaeicola coprocola
GUT_GENOME095981	0	0.0308981	0	0.0232457	0.187809	0.0934161	0	0.0437482	0	0.0454808	0.281869	0.137886	0.168871	Bacteria	Bacillota	Bacilli	Lactobacillales	Streptococcaceae	Streptococcus	Streptococcus infantarius
GUT_GENOME095983	-0.16884	-0.0378285	-0.15416	-0.0375397	-0.158707	-0.0345077	0	0	0	0	0	0	-0.0845119	Bacteria	Bacillota_A	Clostridia	Lachnospirales	Lachnospiraceae	Mediterraneibacter	Mediterraneibacter lactaris
GUT_GENOME095993	-0.141684	-0.035374	-0.138798	-0.0269997	0	-0.0408605	0	0	0	0	0	0	-0.0479645	Bacteria	Bacillota_A	Clostridia	Lachnospirales	Lachnospiraceae	Bariatricus	Bariatricus comes
GUT_GENOME096063	0.281206	0.12417	0.353023	0.146116	0	-0.0410049	0.382571	0.157378	0.441197	0.179613	0	0	0.506067	Bacteria	Bacteroidota	Bacteroidia	Bacteroidales	Bacteroidaceae	Bacteroides	Bacteroides fragilis
GUT_GENOME096075	0.078802	0.110598	0	0.0729137	0.137374	0.122004	0	0.103812	0	0.0710367	0	0.142218	0.167752	Bacteria	Bacillota	Bacilli	Lactobacillales	Streptococcaceae	Streptococcus	Streptococcus gordonii
GUT_GENOME096080	-0.190197	-0.0363846	-0.144894	0	-0.190945	-0.0649726	0	0	0	0	0	-0.08432	-0.101673	Bacteria	Bacteroidota	Bacteroidia	Bacteroidales	Bacteroidaceae	Bacteroides	Bacteroides xylanisolvens
GUT_GENOME096083	-0.180642	-0.0570315	-0.123624	-0.04216	-0.262945	-0.100202	0	0	0	0	0	-0.116229	-0.147139	Bacteria	Bacteroidota	Bacteroidia	Bacteroidales	Bacteroidaceae	Bacteroides	Bacteroides uniformis
GUT_GENOME096096	0.337732	0.243142	0.261127	0.184089	0.40856	0.168062	0.150698	0.170373	0	0.123448	0.331864	0.156945	1.26802	Bacteria	Bacillota_C	Negativicutes	Veillonellales	Veillonellaceae	Veillonella	Veillonella parvula_A
GUT_GENOME096132	0.184208	0.188998	0.142286	0.138464	0.280083	0.15449	0	0.136587	0	0.107277	0	0.12648	0.364718	Bacteria	Actinomycetota	Actinomycetia	Actinomycetales	Bifidobacteriaceae	Bifidobacterium	Bifidobacterium dentium
GUT_GENOME096166	0.149084	0.0609298	0.17787	0.0820098	0	0	0.241959	0.085475	0.232758	0.102079	0	-0.0534219	0.269685	Bacteria	Desulfobacterota	Desulfovibrionia	Desulfovibrionales	Desulfovibrionaceae	Bilophila	Bilophila wadsworthia
GUT_GENOME096172	0	0.109731	0	0.0794109	0.132529	0.118539	0	0.121715	0	0.101935	0	0.155645	0.136584	Bacteria	Bacillota	Bacilli	Lactobacillales	Streptococcaceae	Streptococcus	Streptococcus anginosus
GUT_GENOME096178	0.250226	0.121571	0.290946	0.13009	0	0	0.237216	0.118828	0.258628	0.129801	0	0	0.307461	Bacteria	Bacillota_A	Clostridia	Lachnospirales	Lachnospiraceae	Clostridium_Q	Clostridium_Q symbiosum
GUT_GENOME096191	-0.129737	-0.0919723	-0.128662	-0.0879295	0	-0.0820098	-0.193471	-0.091106	-0.195303	-0.0934161	0	-0.0981808	-0.397263	Bacteria	Bacteroidota	Bacteroidia	Bacteroidales	Bacteroidaceae	Paraprevotella	Paraprevotella xylaniphila
GUT_GENOME096193	0.348495	0.0457696	0.385688	0.0655501	-0.143071	-0.0688709	0.450732	0.0844643	0.508689	0.102512	0	-0.0794109	0.850274	Bacteria	Bacillota_A	Clostridia	Lachnospirales	Lachnospiraceae	Mediterraneibacter	Mediterraneibacter torques
GUT_GENOME096203	-0.161626	0	-0.101765	0	-0.204842	-0.0460583	0	0	0	0.0687265	0	-0.0555876	-0.0715931	Bacteria	Bacteroidota	Bacteroidia	Bacteroidales	Bacteroidaceae	Bacteroides	Bacteroides ovatus
GUT_GENOME096210	0.505766	0.180335	0.547333	0.181346	0	0.0304649	0.488009	0.152902	0.527022	0.158533	0	0	0.692928	Bacteria	Bacillota_A	Clostridia	Lachnospirales	Lachnospiraceae	Ruminococcus_B	Ruminococcus_B gnavus
GUT_GENOME096228	0.202472	0.128934	0.232206	0.132833	0	0	0.169873	0.118683	0.195599	0.122004	0	0	0.260521	Bacteria	Bacillota_A	Clostridia	Lachnospirales	Lachnospiraceae	Enterocloster	Enterocloster clostridioformis
GUT_GENOME096250	0.395703	0.209789	0.455938	0.214121	0	0.0319087	0.389365	0.18149	0.394626	0.186543	0	0	0.614871	Bacteria	Bacillota	Bacilli	Erysipelotrichales	Erysipelotrichaceae	Clostridium_AQ	Clostridium_AQ innocuum
GUT_GENOME096257	0.25703	0.180479	0.27948	0.178458	0	0.0412937	0.182281	0.159833	0.21857	0.177014	0	0	0.41861	Bacteria	Bacillota	Bacilli	Erysipelotrichales	Coprobacillaceae	Thomasclavelia	Thomasclavelia ramosa
GUT_GENOME096262	0.231968	0.150881	0.262104	0.160843	0	0	0.278967	0.181923	0.294834	0.195062	0	0	0.351317	Bacteria	Bacillota	Bacilli	Erysipelotrichales	Coprobacillaceae	Coprobacillus	Coprobacillus cateniformis
GUT_GENOME096286	-0.17746	0	-0.158412	0	-0.181299	-0.0561652	0	0	0	0	0	-0.054577	-0.0784891	Bacteria	Bacteroidota	Bacteroidia	Bacteroidales	Rikenellaceae	Alistipes	Alistipes communis
GUT_GENOME096292	-0.11897	-0.0502455	-0.113775	-0.0460583	0	-0.0499567	0	0	0	0	0	-0.0555876	-0.0620847	Bacteria	Bacteroidota	Bacteroidia	Bacteroidales	Rikenellaceae	Alistipes	Alistipes senegalensis
GUT_GENOME096301	0	-0.0483685	0	-0.0349408	-0.210347	-0.0899509	0	0	0	0	-0.240752	-0.091106	-0.102209	Bacteria	Bacteroidota	Bacteroidia	Bacteroidales	Rikenellaceae	Alistipes_A	Alistipes_A ihumii
GUT_GENOME096302	0	0	0.084328	0.0231014	0	-0.0284435	0	0	0	0	0	0	0.00789858	Bacteria	Bacillota	Bacilli	Erysipelotrichales	Erysipelotrichaceae	Holdemania	Holdemania massiliensis
GUT_GENOME096375	0.182715	0.112475	0.199735	0.107133	0.163436	0.0622293	0	0.064395	0.120596	0.0599191	0	0	0.268158	Bacteria	Bacillota_A	Clostridia	Lachnospirales	Lachnospiraceae	Faecalimonas	Faecalimonas umbilicata
GUT_GENOME096378	0	0.123448	0	0.0938493	0.124197	0.129945	0	0.074935	0	0.0524112	0	0.126769	0.120926	Bacteria	Actinomycetota	Actinomycetia	Actinomycetales	Actinomycetaceae	Pauljensenia	Pauljensenia sp000411415
GUT_GENOME096380	0	0.102512	0	0.0567427	0.105289	0.111897	0	0.0752238	0	0	0	0.111175	0.0804057	Bacteria	Bacillota	Bacilli	Lactobacillales	Streptococcaceae	Streptococcus	Streptococcus sp000411475
GUT_GENOME096383	0.201859	0.185677	0.148044	0.125036	0.298658	0.154346	0	0.125902	0	0.0801328	0.257194	0.151747	0.576199	Bacteria	Bacillota_C	Negativicutes	Veillonellales	Veillonellaceae	Veillonella	Veillonella atypica
GUT_GENOME096402	-0.118481	-0.0443257	-0.107687	-0.0443257	0	-0.0359515	0	0	0	0	0	-0.0463471	-0.0567312	Bacteria	Bacillota_A	Clostridia	Lachnospirales	Lachnospiraceae	Eubacterium_I	Eubacterium_I ramulus
GUT_GENOME096485	0.356624	0.193907	0.397582	0.204014	0	0	0.378166	0.215131	0.414009	0.229859	0	0	0.477858	Bacteria	Bacillota_A	Clostridia	Lachnospirales	Lachnospiraceae	Enterocloster	Enterocloster bolteae
GUT_GENOME096496	-0.12748	-0.0498123	-0.0850337	-0.0449033	-0.25667	-0.0762345	0	0	0	0	-0.265967	-0.0964482	-0.20051	Bacteria	Bacillota_A	Clostridia	Oscillospirales	Oscillospiraceae	Lawsonibacter	Lawsonibacter asaccharolyticus
GUT_GENOME096498	0.11821	0	0.130609	0	0	-0.0609298	0	0.0501011	0.155026	0.0596304	0	-0.0558764	0.0661283	Bacteria	Bacillota_A	Clostridia	Oscillospirales	Oscillospiraceae	Intestinimonas	Intestinimonas massiliensis
GUT_GENOME096670	0.151869	0.105256	0.16202	0.109154	0	0.0308981	0	0.0555876	0	0.06324	0	0	0.113004	Bacteria	Bacillota_A	Clostridia	Lachnospirales	Lachnospiraceae	Enterocloster	Enterocloster clostridioformis_A
GUT_GENOME097137	0	0	0	0	-0.227247	-0.0423044	0.178258	0	0.177305	0	-0.260621	-0.0457696	-0.0314826	Bacteria	Bacillota_A	Clostridia	Oscillospirales	Oscillospiraceae	Dysosmobacter	Dysosmobacter faecalis
GUT_GENOME103721	0.13503	0.214843	0.113192	0.178314	0.21436	0.166619	0	0.165752	0	0.150014	0	0.182645	0.380192	Bacteria	Bacillota	Bacilli	Lactobacillales	Enterococcaceae	Enterococcus	Enterococcus faecalis
GUT_GENOME103765	0.101509	0.0330638	0.102143	0.0294542	0.102839	0.0232457	0	0	0	0	0	0	0.0560363	Bacteria	Bacillota_A	Clostridia	Lachnospirales	Lachnospiraceae	Blautia	Blautia hansenii
GUT_GENOME103766	0	0	0	0.0850419	0.295979	0.227982	0	0	0	0.0880739	0.296849	0.245452	0.177054	Bacteria	Pseudomonadota	Gammaproteobacteria	Enterobacterales	Enterobacteriaceae	Citrobacter	Citrobacter portucalensis
GUT_GENOME108259	0	-0.0456252	-0.0844749	-0.0524112	0	-0.0219463	0	-0.0509674	0	-0.0550101	0	0	-0.0443479	Bacteria	Bacteroidota	Bacteroidia	Bacteroidales	Bacteroidaceae	Prevotella	Prevotella sp900313215
GUT_GENOME111543	-0.172641	-0.0580422	0	-0.0480797	-0.170209	-0.0568871	0	0	0	0	0	-0.0612186	-0.081011	Bacteria	Bacteroidota	Bacteroidia	Bacteroidales	Rikenellaceae	Alistipes	Alistipes finegoldii
GUT_GENOME113180	-0.0652934	-0.045192	-0.0881947	-0.0537107	0	-0.0280104	-0.115528	-0.0515449	-0.123696	-0.0602079	0	0	-0.157845	Bacteria	Bacillota_A	Clostridia	Lachnospirales	Lachnospiraceae	Acetatifactor	Acetatifactor sp900760705
GUT_GENOME114231	-0.0687274	-0.0547213	0	-0.0542882	0	-0.0323419	0	-0.0506786	0	-0.048946	0	0	-0.0442433	Bacteria	Bacillota_A	Clostridia	Oscillospirales	Acutalibacteraceae	CAG-557	CAG-557 sp000435275
GUT_GENOME118228	0	-0.0551545	0	-0.0561652	0	-0.0352296	0	-0.0542882	-0.118058	-0.0674271	0	0	-0.055189	Bacteria	Bacteroidota	Bacteroidia	Bacteroidales	Bacteroidaceae	Bacteroides	Bacteroides sp905197435
GUT_GENOME123416	-0.38136	-0.0425931	-0.36865	-0.0499567	-0.174133	-0.0258446	-0.307792	-0.0472134	-0.339488	-0.0438926	0	0	-0.593641	Bacteria	Bacillota_A	Clostridia	Oscillospirales	Ruminococcaceae	Faecalibacterium	Faecalibacterium sp900758465
GUT_GENOME124777	-0.155006	-0.0385504	-0.179015	-0.0434594	0	-0.0254115	0	0	0	-0.0356627	0	0	-0.0681579	Bacteria	Bacillota_A	Clostridia	Oscillospirales	Oscillospiraceae	Dysosmobacter	Dysosmobacter sp001916835
GUT_GENOME126659	0	-0.0473578	0	-0.0629512	0.106611	0.0239677	0	-0.0447589	0	-0.0723361	0.241345	0	0.0240865	Bacteria	Bacteroidota	Bacteroidia	Bacteroidales	Bacteroidaceae	Prevotella	Prevotella sp900544825
GUT_GENOME128273	0	-0.0410049	-0.0780523	-0.0444701	0	-0.019203	0	-0.0378285	0	-0.0511118	0	0	-0.0388101	Bacteria	Bacillota_A	Clostridia	Oscillospirales	Ruminococcaceae	SFJ001	SFJ001 sp004555865
GUT_GENOME130350	0.197513	0.0245452	0.218055	0.0319087	0	-0.0609298	0.271378	0.0447589	0.308129	0.0570315	0	-0.0742131	0.339392	Bacteria	Bacillota_A	Clostridia	Oscillospirales	Acutalibacteraceae	Anaeromassilibacillus	Anaeromassilibacillus stercoravium
GUT_GENOME132205	0.167983	0.0456252	0.172913	0.0555876	0	0	0	0.0665608	0	0.0642506	0	0	0.0818458	Archaea	Methanobacteriota	Methanobacteria	Methanobacteriales	Methanobacteriaceae	Methanobrevibacter_A	Methanobrevibacter_A smithii
GUT_GENOME140045	0.0877984	0.0772452	0.0900911	0.0732024	0	0	0	0.0733468	0	0.0693041	0	0	0.067284	Bacteria	Bacillota	Bacilli	Erysipelotrichales	Erysipelotrichaceae	Clostridium_AQ	Clostridium_AQ sp003481775
GUT_GENOME140053	0	0.0444701	0	0.040283	0.0888113	0.0518337	0	0	0	0	0	0	0.0250442	Bacteria	Bacillota	Bacilli	Lactobacillales	Enterococcaceae	Enterococcus_A	Enterococcus_A avium
GUT_GENOME140074	-0.396346	-0.0509674	-0.365575	-0.0528444	-0.231558	-0.0434594	-0.187589	0	-0.183197	0	0	0	-0.302307	Bacteria	Bacillota_A	Clostridia	Oscillospirales	Ruminococcaceae	Faecalibacterium	Faecalibacterium prausnitzii_D
GUT_GENOME140251	-0.118757	-0.0430263	-0.0953286	-0.0418712	0	-0.0284435	-0.191749	-0.0476465	0	-0.0518337	0	0	-0.123731	Bacteria	Bacillota_C	Negativicutes	Selenomonadales	Selenomonadaceae	Megamonas	Megamonas funiformis
GUT_GENOME140264	0	-0.0447589	-0.0832586	-0.0529887	0	-0.0368178	0	-0.0424487	0	-0.0555876	0	0	-0.0451229	Bacteria	Bacillota_A	Clostridia	Lachnospirales	Lachnospiraceae	CAG-95	CAG-95 sp900066375
GUT_GENOME140268	-0.095328	-0.0529887	-0.123916	-0.0587641	0	-0.0337857	0	-0.0602079	-0.140102	-0.0622293	0	0	-0.125465	Bacteria	Bacillota_A	Clostridia	Oscillospirales	Butyricicoccaceae	Agathobaculum	Agathobaculum sp003481705
GUT_GENOME140299	-0.208916	-0.0924054	-0.200456	-0.10078	0	0	-0.274613	-0.0990471	-0.261816	-0.106699	0	0	-0.268946	Bacteria	Bacteroidota	Bacteroidia	Bacteroidales	Bacteroidaceae	Prevotella	Prevotella sp015074785
GUT_GENOME140340	0.0969527	0.163009	0	0.111897	0.2553	0.13933	0	0.132688	0	0.0944268	0.253119	0.104678	0.33785	Bacteria	Bacillota	Bacilli	Lactobacillales	Streptococcaceae	Streptococcus	Streptococcus vestibularis
GUT_GENOME140345	-0.115798	-0.0781115	-0.138102	-0.0880739	-0.112167	-0.0668496	0	0	0	-0.0519781	0	-0.066272	-0.14347	Bacteria	Bacillota_A	Clostridia	Lachnospirales	Lachnospiraceae	Choladocola	Choladocola sp003481535
GUT_GENOME140603	0.0871562	0.0385504	0.0893738	0.0410049	0	-0.0337857	0	0.0457696	0	0.0514005	0	0	0.0532449	Bacteria	Bacillota_A	Clostridia	Tissierellales	Peptoniphilaceae	Anaerococcus	Anaerococcus obesiensis
GUT_GENOME140713	0	0.0860526	0	0.0773895	0.125931	0.097892	0	0.094138	0	0.0820098	0	0.109443	0.112143	Bacteria	Bacillota	Bacilli	Lactobacillales	Enterococcaceae	Enterococcus_B	Enterococcus_B lactis
GUT_GENOME140808	0	0	0	0.403119	0.191852	0.150881	0	0	0	0.384782	0.268319	0.208057	0.229573	Bacteria	Pseudomonadota	Gammaproteobacteria	Enterobacterales	Enterobacteriaceae	Escherichia	Escherichia marmotae
GUT_GENOME140826	0	0	0	0.784724	0.710996	0.29974	0	0	0	0.769997	0.718334	0.330638	0.516347	Bacteria	Pseudomonadota	Gammaproteobacteria	Enterobacterales	Enterobacteriaceae	Escherichia	Escherichia ruysiae
GUT_GENOME141047	0	0	0	0	-0.277955	-0.102224	0	0.078689	0.164696	0.0870632	-0.264139	-0.106844	-0.0701187	Bacteria	Bacillota_A	Clostridia	Oscillospirales	Oscillospiraceae	Dysosmobacter	Dysosmobacter welbionis
GUT_GENOME141068	0.270828	0.120849	0.317102	0.137886	0	-0.038406	0.308235	0.149148	0.335544	0.161565	0	-0.0570315	0.568573	Bacteria	Bacillota_A	Clostridia	Lachnospirales	Lachnospiraceae	Eisenbergiella	Eisenbergiella tayi
GUT_GENOME141226	0	0	0	0	-0.131881	-0.0506786	0.167285	0	0.174767	0	-0.219997	-0.0739243	-0.0192042	Bacteria	Bacillota_A	Clostridia	Oscillospirales	Oscillospiraceae	Intestinimonas	Intestinimonas butyriciproducens
GUT_GENOME141397	0	0.110742	0	0.0782558	0.161163	0.127635	0	0.113341	0	0.0924054	0	0.14756	0.138517	Bacteria	Bacillota	Bacilli	Lactobacillales	Streptococcaceae	Streptococcus	Streptococcus anginosus_C
GUT_GENOME141586	0.0859024	0.0961594	0.0739839	0.0809991	0.165426	0.0932717	0	0.087352	0	0.0773895	0	0.0745019	0.208747	Bacteria	Bacillota	Bacilli	Lactobacillales	Enterococcaceae	Enterococcus_B	Enterococcus_B faecium
GUT_GENOME142391	0	0.148859	0	0.108143	0.255617	0.219896	0	0.14395	0	0.118828	0.253442	0.240687	0.297885	Bacteria	Bacillota_A	Clostridia	Clostridiales	Clostridiaceae	Sarcina	Sarcina perfringens
GUT_GENOME142525	0.234729	0.0924054	0.291115	0.0973145	0	0	0	0	0.219144	0.0610742	0	-0.068149	0.154606	Bacteria	Actinomycetota	Actinomycetia	Actinomycetales	Bifidobacteriaceae	Bifidobacterium	Bifidobacterium bifidum
GUT_GENOME142594	0.0695687	0.0268553	0.0723962	0.0252671	0	-0.0339301	0	0	0.10247	0	0	-0.0564539	0.0343622	Bacteria	Bacillota_A	Clostridia	Oscillospirales	Ruminococcaceae	Harryflintia	Harryflintia acetispora
GUT_GENOME143131	-0.166548	0	-0.113295	0	-0.171462	-0.0801328	0	0	0	0.0577534	0	-0.10078	-0.0820664	Bacteria	Bacteroidota	Bacteroidia	Bacteroidales	Tannerellaceae	Parabacteroides	Parabacteroides distasonis
GUT_GENOME143156	-0.128468	-0.0574646	-0.140967	-0.0485129	0	-0.044037	0	-0.0447589	0	-0.0417268	0	-0.0483685	-0.110861	Bacteria	Bacillota	Bacilli	Erysipelotrichales	Coprobacillaceae	Faecalibacillus	Faecalibacillus faecis
GUT_GENOME143157	-0.191892	-0.0602079	-0.193592	-0.0629512	-0.191661	-0.0407161	0	0	0	0	0	0	-0.10586	Bacteria	Bacillota_A	Clostridia	Lachnospirales	Lachnospiraceae	Clostridium_Q	Clostridium_Q fessum
GUT_GENOME143483	0.141563	0.144817	0.184427	0.134854	0	0	0	0.118828	0	0.110742	0	0	0.119319	Bacteria	Actinomycetota	Actinomycetia	Actinomycetales	Bifidobacteriaceae	Bifidobacterium	Bifidobacterium breve
GUT_GENOME143711	0	0	0	0.0258446	0.10888	0.141496	0	0	0	0.0423044	0.144697	0.194773	0.0939993	Bacteria	Pseudomonadota	Gammaproteobacteria	Enterobacterales	Enterobacteriaceae	Kluyvera	Kluyvera ascorbata_B
GUT_GENOME143712	-0.339346	-0.0464915	-0.297622	-0.0505342	-0.247779	-0.0449033	-0.225009	0	-0.22728	0	0	-0.0378285	-0.379199	Bacteria	Bacillota_A	Clostridia	Lachnospirales	Lachnospiraceae	Agathobacter	Agathobacter rectalis
GUT_GENOME143724	0	0	0	0	0.0934963	0.0977476	0	0	0	0	0	0	0.0173858	Bacteria	Pseudomonadota	Gammaproteobacteria	Enterobacterales	Enterobacteriaceae	Citrobacter	Citrobacter europaeus
GUT_GENOME143740	0	0	0	0	0.110247	0.137742	0	0	0	0	0.18871	0.204736	0.0712705	Bacteria	Pseudomonadota	Gammaproteobacteria	Enterobacterales	Enterobacteriaceae	Enterobacter	Enterobacter sichuanensis
GUT_GENOME143746	0	0	0	0.114352	0.597014	0.429396	0	0	0	0.151314	0.732668	0.515882	0.362947	Bacteria	Pseudomonadota	Gammaproteobacteria	Enterobacterales	Enterobacteriaceae	Enterobacter	Enterobacter roggenkampii
GUT_GENOME143747	0	0	0	0.0809991	0.303651	0.303927	0	0	0	0.123592	0.439716	0.402541	0.236347	Bacteria	Pseudomonadota	Gammaproteobacteria	Enterobacterales	Enterobacteriaceae	Enterobacter	Enterobacter cloacae
GUT_GENOME143749	0	0	0	0.0375397	0.209484	0.195928	0	0	0	0.0544326	0.258669	0.242853	0.142701	Bacteria	Pseudomonadota	Gammaproteobacteria	Enterobacterales	Enterobacteriaceae	Enterobacter	Enterobacter vonholyi
GUT_GENOME143751	0	0	0	0	0.101981	0.132111	0	0	0	0	0.124363	0.171528	0.0588869	Bacteria	Pseudomonadota	Gammaproteobacteria	Enterobacterales	Enterobacteriaceae	Enterobacter	Enterobacter chengduensis
GUT_GENOME143752	0	0	0	0	0.161701	0.100202	0	0	0	0	0.157933	0.113774	0.05929	Bacteria	Pseudomonadota	Gammaproteobacteria	Enterobacterales	Enterobacteriaceae	Enterobacter	Enterobacter ludwigii
GUT_GENOME143760	0	0	0	0.116229	0.555205	0.384926	0	0	0	0.153913	0.628144	0.443979	0.326057	Bacteria	Pseudomonadota	Gammaproteobacteria	Enterobacterales	Enterobacteriaceae	Enterobacter	Enterobacter hormaechei_A
GUT_GENOME145378	0	0	0	0.395033	0.161495	0.1311	0	0	0	0.38868	0.226701	0.174993	0.211143	Bacteria	Pseudomonadota	Gammaproteobacteria	Enterobacterales	Enterobacteriaceae	Escherichia	Escherichia albertii
GUT_GENOME145695	0	0	0.0713588	0.155645	0	0.676292	0	0	0	0.192608	0	0.75065	0.230819	Bacteria	Pseudomonadota	Gammaproteobacteria	Enterobacterales	Enterobacteriaceae	Klebsiella	Klebsiella quasipneumoniae
GUT_GENOME145698	0	0	0.115158	0.180768	0	0.767687	0	0	0	0.194773	0	0.794831	0.256652	Bacteria	Pseudomonadota	Gammaproteobacteria	Enterobacterales	Enterobacteriaceae	Klebsiella	Klebsiella variicola
GUT_GENOME145980	0	0	0	0.0261334	0.119416	0.0541438	0	0	0	0	0	0	0.0199694	Bacteria	Pseudomonadota	Gammaproteobacteria	Enterobacterales	Enterobacteriaceae	Morganella	Morganella morganii
GUT_GENOME145983	0	0	0	1	0.943713	0.333815	0	0	0	0.962027	1	0.364135	0.65767	Bacteria	Pseudomonadota	Gammaproteobacteria	Enterobacterales	Enterobacteriaceae	Escherichia	Escherichia fergusonii
GUT_GENOME145985	-0.164942	-0.0788334	-0.160426	-0.0713254	-0.197837	-0.068149	0	0	0	0	0	-0.0717586	-0.135545	Bacteria	Bacillota_A	Clostridia	Lachnospirales	Lachnospiraceae	Roseburia	Roseburia hominis
GUT_GENOME146008	0	0	0	0.0602079	0.296575	0.270141	0	0	0	0.082443	0.3353	0.337135	0.1974	Bacteria	Pseudomonadota	Gammaproteobacteria	Enterobacterales	Enterobacteriaceae	Enterobacter	Enterobacter asburiae_B
GUT_GENOME147149	-0.167657	0	-0.118662	0	-0.350075	-0.0506786	0	0	0	0	0	-0.0476465	-0.0918398	Bacteria	Bacillota_A	Clostridia	Lachnospirales	Lachnospiraceae	Anaerostipes	Anaerostipes hadrus
GUT_GENOME147164	0	-0.0742131	0	-0.0691597	-0.163735	-0.0511118	0	-0.0609298	0	-0.0561652	0	-0.0630956	-0.089735	Bacteria	Bacillota_A	Clostridia	Oscillospirales	Ruminococcaceae	Ruminiclostridium_E	Ruminiclostridium_E siraeum
GUT_GENOME147598	0	0	0.277292	0.27043	0	0.27043	0	0	0.276737	0.293387	0	0.293387	0.240238	Bacteria	Pseudomonadota	Gammaproteobacteria	Enterobacterales	Enterobacteriaceae	Klebsiella	Klebsiella pneumoniae
GUT_GENOME147612	-0.226712	-0.113919	-0.23292	-0.114929	0	-0.0661276	-0.238286	-0.0952931	-0.257406	-0.108143	0	-0.0658389	-0.506525	Bacteria	Bacteroidota	Bacteroidia	Bacteroidales	Bacteroidaceae	Paraprevotella	Paraprevotella clara
GUT_GENOME147673	0.291866	0.195784	0.349021	0.198239	0	0	0.31087	0.170084	0.322886	0.180191	0	-0.0534219	0.491379	Bacteria	Actinomycetota	Coriobacteriia	Coriobacteriales	Eggerthellaceae	Eggerthella	Eggerthella lenta
GUT_GENOME147678	-0.32439	-0.043315	-0.281859	-0.0550101	-0.244236	-0.0528444	-0.213253	0	-0.22285	-0.0479353	0	0	-0.371423	Bacteria	Bacillota_A	Clostridia	Oscillospirales	Ruminococcaceae	Faecalibacterium	Faecalibacterium longum
GUT_GENOME148088	0.117939	0.16633	0	0.11002	0.209108	0.110887	0	0.12518	0	0.0876408	0	0.0745019	0.200321	Bacteria	Bacillota	Bacilli	Lactobacillales	Streptococcaceae	Streptococcus	Streptococcus sp001556435
GUT_GENOME148443	-0.0969439	-0.054577	-0.0953181	-0.057609	0	-0.0285879	0	-0.0444701	0	-0.053855	0	0	-0.0718935	Bacteria	Bacillota_A	Clostridia	Lachnospirales	Lachnospiraceae	Lachnospira	Lachnospira sp000436535
GUT_GENOME148641	0	0.0840312	0	0.0534219	0.103463	0.096015	0	0.0710367	0	0	0	0.10179	0.0728227	Bacteria	Bacillota	Bacilli	Lactobacillales	Streptococcaceae	Streptococcus	Streptococcus oralis_W
GUT_GENOME151605	0	0.111897	0	0.0479353	0.13486	0.110165	0	0.0898065	0	0	0.235249	0.148137	0.146342	Bacteria	Pseudomonadota	Gammaproteobacteria	Enterobacterales_A	Pasteurellaceae	Haemophilus_D	Haemophilus_D sp905207935
GUT_GENOME151978	0	-0.0371066	-0.117444	-0.0518337	0	0	0	0	0	-0.0531331	0	0	-0.0288352	Bacteria	Bacillota_A	Clostridia	Lachnospirales	Lachnospiraceae	Lachnospira	Lachnospira sp000436475
GUT_GENOME154595	0	-0.0388392	-0.0990311	-0.0490904	0	0	0	0	-0.141989	-0.0531331	0	0	-0.0477604	Bacteria	Bacillota_A	Clostridia	Lachnospirales	Lachnospiraceae	CAG-882	CAG-882 sp003486385
GUT_GENOME154740	0	-0.0327751	-0.114629	-0.0371066	0	-0.0228126	0	0	0	-0.0314756	0	0	-0.0298499	Bacteria	Bacillota_A	Clostridia	Oscillospirales	Ruminococcaceae	Faecalibacterium	Faecalibacterium sp900765705
GUT_GENOME155428	0	0.114929	0	0.0723361	0.12415	0.147704	0	0.116951	0	0.0734912	0.171965	0.186977	0.201701	Bacteria	Bacillota_C	Negativicutes	Veillonellales	Veillonellaceae	Veillonella	Veillonella sp900552445
GUT_GENOME155439	-0.22293	-0.0476465	-0.251807	-0.0542882	0	-0.0307537	-0.205715	-0.0486572	-0.208408	-0.0531331	0	0	-0.280835	Bacteria	Bacillota_A	Clostridia	Oscillospirales	Ruminococcaceae	Faecalibacterium	Faecalibacterium prausnitzii_J
GUT_GENOME155913	0	0.113052	0	0.0512561	0.106713	0.114929	0	0.0990471	0	0	0.193196	0.159544	0.139623	Bacteria	Pseudomonadota	Gammaproteobacteria	Enterobacterales_A	Pasteurellaceae	Haemophilus_D	Haemophilus_D sp900756875
GUT_GENOME155959	-0.0783839	-0.0457696	0	-0.0464915	0	-0.0310424	0	-0.0492348	0	-0.0542882	0	0	-0.0436015	Bacteria	Bacillota_A	Clostridia	Lachnospirales	Lachnospiraceae	Butyribacter	Butyribacter hominis
GUT_GENOME155972	0	0.117961	0	0.0593416	0.141141	0.101935	0	0.0899509	0	0	0.246058	0.13009	0.147746	Bacteria	Pseudomonadota	Gammaproteobacteria	Enterobacterales_A	Pasteurellaceae	Haemophilus_D	Haemophilus_D parainfluenzae_K
GUT_GENOME156224	0.273593	0.25989	0.217894	0.197517	0.36997	0.187699	0	0.193185	0	0.145105	0.284017	0.18842	0.77243	Bacteria	Bacillota_C	Negativicutes	Veillonellales	Veillonellaceae	Veillonella	Veillonella sp900757715
GUT_GENOME156655	0	0.116806	0	0.0740687	0.136314	0.142795	0	0.0769564	0	0	0.163726	0.158389	0.144843	Bacteria	Bacillota_C	Negativicutes	Veillonellales	Veillonellaceae	Veillonella	Veillonella sp905209685
GUT_GENOME156895	0.117712	0.150881	0.0871107	0.0970257	0.167426	0.129801	0	0.0840312	0	0	0	0.132544	0.193306	Bacteria	Bacillota_C	Negativicutes	Veillonellales	Veillonellaceae	Veillonella	Veillonella nakazawae
GUT_GENOME156969	0	0.1324	0	0.0866301	0.130305	0.142218	0	0.099769	0	0.0516893	0	0.1568	0.133302	Bacteria	Bacillota_C	Negativicutes	Veillonellales	Veillonellaceae	Veillonella
GUT_GENOME157463	-0.245243	-0.043315	-0.229448	-0.0485129	0	-0.0362403	0	0	-0.168493	-0.0444701	0	0	-0.135954	Bacteria	Bacillota_A	Clostridia	Lachnospirales	Lachnospiraceae	Agathobacter	Agathobacter sp900546625
GUT_GENOME157750	0	-0.0420156	0	-0.0447589	-0.16431	-0.050823	0	0	0	0	0	-0.0397055	-0.0427016	Bacteria	Bacillota_A	Clostridia	Oscillospirales	Oscillospiraceae	Enterenecus	Enterenecus sp900549885
GUT_GENOME158142	0.105539	0	0.112631	0	-0.138679	-0.0755126	0.218385	0.0486572	0.18388	0	0	-0.0860526	0.0737695	Bacteria	Bacillota_A	Clostridia	Christensenellales	QAND01	UMGS1975	UMGS1975 sp900546685
GUT_GENOME158523	0	-0.0492348	0	-0.0460583	-0.172433	-0.0723361	0	0	0	0	0	-0.0889402	-0.0536253	Bacteria	Bacillota_A	Clostridia	Oscillospirales	Oscillospiraceae	Dysosmobacter	Dysosmobacter sp944387035
GUT_GENOME159700	0	0	0	0	-0.126162	-0.0814323	0	0	0	0	0	-0.110598	-0.0318192	Bacteria	Bacillota_A	Clostridia	Oscillospirales	Oscillospiraceae	Pseudoscilispira	Pseudoscilispira sp018369915
GUT_GENOME164321	0	-0.0467802	-0.0927644	-0.0502455	0	-0.0356627	0	-0.0418712	0	-0.0373953	0	0	-0.0435313	Bacteria	Bacillota_A	Clostridia	TANB77	CAG-508	CAG-245	CAG-245 sp000435175
GUT_GENOME171356	0	0	0	0.0469246	0.149169	0.11002	0	0	0	0	0	0.105833	0.0457719	Bacteria	Pseudomonadota	Gammaproteobacteria	Enterobacterales	Enterobacteriaceae	Citrobacter	Citrobacter braakii
GUT_GENOME171392	0.0956805	0.138319	0.0822671	0.0952931	0.141879	0.12518	0	0.103379	0	0.0596304	0	0.155934	0.249391	Bacteria	Bacillota_C	Negativicutes	Veillonellales	Veillonellaceae	Veillonella	Veillonella tobetsuensis
GUT_GENOME171567	0	0	0	0.0345077	0.16264	0.198816	0	0	0	0	0.220003	0.258013	0.109248	Bacteria	Pseudomonadota	Gammaproteobacteria	Enterobacterales	Enterobacteriaceae	Enterobacter	Enterobacter bugandensis
GUT_GENOME171643	0.114738	0.147271	0	0.0869189	0.236632	0.119838	0	0.103956	0	0.076812	0	0.0649726	0.190228	Bacteria	Bacillota	Bacilli	Lactobacillales	Streptococcaceae	Streptococcus
GUT_GENOME171683	0.0888098	0.133122	0	0.0869189	0.136567	0.131389	0	0.0821542	0	0	0	0.143373	0.133722	Bacteria	Bacillota_C	Negativicutes	Veillonellales	Veillonellaceae	Veillonella	Veillonella sp900552715
GUT_GENOME173058	0	0.0967369	0	0.0604967	0.103862	0.101935	0	0.0802772	0	0.0437482	0	0.114207	0.100211	Bacteria	Bacillota	Bacilli	Lactobacillales	Aerococcaceae	Granulicatella	Granulicatella sp001058355
GUT_GENOME174135	0.116406	0.149004	0	0.0928386	0.270339	0.128934	0	0.108576	0	0.0726249	0	0.0773895	0.203223	Bacteria	Bacillota	Bacilli	Lactobacillales	Streptococcaceae	Streptococcus
GUT_GENOME175986	0	0	0	0	-0.111686	-0.0590528	0	0	0	0	0	-0.0619405	-0.023268	Bacteria	Bacillota_A	Clostridia	Peptostreptococcales	Anaerovoracaceae	Fimisoma	Fimisoma sp000435715
GUT_GENOME176758	0	0.105689	0	0.0515449	0.144528	0.103379	0	0.0739243	0	0	0.216493	0.118539	0.135683	Bacteria	Pseudomonadota	Gammaproteobacteria	Enterobacterales_A	Pasteurellaceae	Haemophilus_D	Haemophilus_D parainfluenzae_N
GUT_GENOME180274	0	-0.0267109	0	-0.0251227	-0.160465	-0.0552989	0	0	0	0	0	-0.0532775	-0.0401094	Bacteria	Bacillota_A	Clostridia	Oscillospirales	Oscillospiraceae	Vescimonas	Vescimonas coprocola
GUT_GENOME186087	0.0986878	0.0398498	0.106031	0.0505342	0	-0.0600635	0.180885	0.0599191	0.196844	0.0688709	0	-0.0899509	0.217202	Bacteria	Bacillota_A	Clostridia	Peptostreptococcales	Anaerovoracaceae	Lentihominibacter	Lentihominibacter excrementipullorum
GUT_GENOME191311	0	0.0977476	0	0.0776783	0.0998679	0.11955	0	0.074935	0	0.0469246	0	0.141351	0.109676	Bacteria	Actinomycetota	Actinomycetia	Actinomycetales	Actinomycetaceae	Pauljensenia	Pauljensenia sp900556405
GUT_GENOME194081	0	0.0812879	0	0.0506786	0.110524	0.0899509	0	0.0604967	0	0.0415824	0	0.0994802	0.0890001	Bacteria	Bacillota	Bacilli	Lactobacillales	Aerococcaceae	Granulicatella	Granulicatella sp900551535
GUT_GENOME194726	0.0875561	0.12518	0	0.068149	0.131508	0.11955	0	0.103812	0	0	0.237046	0.14525	0.20361	Bacteria	Pseudomonadota	Gammaproteobacteria	Enterobacterales_A	Pasteurellaceae	Haemophilus_D	Haemophilus_D sp900764435
GUT_GENOME195657	0	0.119983	0	0.0635287	0.137237	0.110598	0	0.101502	0	0	0.235764	0.143373	0.151997	Bacteria	Pseudomonadota	Gammaproteobacteria	Enterobacterales_A	Pasteurellaceae	Haemophilus_D
GUT_GENOME198893	0	0.107566	0	0.0505342	0.126066	0.101213	0	0.0812879	0	0	0.203077	0.134132	0.133979	Bacteria	Pseudomonadota	Gammaproteobacteria	Enterobacterales_A	Pasteurellaceae	Haemophilus_D
GUT_GENOME200047	0	0.135432	0	0.0880739	0.130802	0.146838	0	0.103667	0	0.0568871	0	0.15579	0.136248	Bacteria	Bacillota_C	Negativicutes	Veillonellales	Veillonellaceae	Veillonella
GUT_GENOME201393	-0.122113	-0.0942824	-0.105523	-0.0916835	0	-0.0672827	0	-0.0987583	0	-0.0952931	0	-0.0693041	-0.148848	Bacteria	Cyanobacteriota	Vampirovibrionia	Gastranaerophilales	Gastranaerophilaceae	CAG-196	CAG-196 sp002102975
GUT_GENOME207226	0	0.129801	0	0.102657	0.120126	0.14626	0	0.0976032	0	0.0665608	0	0.171094	0.139017	Bacteria	Actinomycetota	Actinomycetia	Actinomycetales	Actinomycetaceae	Pauljensenia	Pauljensenia sp001838165
GUT_GENOME207341	0	0.103523	0	0.0450476	0.0969709	0.0912504	0	0.0935605	0	0	0.189392	0.136154	0.125983	Bacteria	Pseudomonadota	Gammaproteobacteria	Enterobacterales_A	Pasteurellaceae	Haemophilus_D	Haemophilus_D parainfluenzae_J
GUT_GENOME207489	0	0.074935	0	0.0389835	0.102709	0.0924054	0	0	0	0	0	0.0544326	0.0454332	Bacteria	Actinomycetota	Actinomycetia	Actinomycetales	Micrococcaceae	Rothia	Rothia mucilaginosa_A
GUT_GENOME207512	0	0.116951	0	0.0537107	0.152963	0.107421	0	0.0984695	0	0	0.260817	0.140196	0.155088	Bacteria	Pseudomonadota	Gammaproteobacteria	Enterobacterales_A	Pasteurellaceae	Haemophilus_D	Haemophilus_D parainfluenzae
GUT_GENOME208016	0	0.0463471	0	0	0.0896547	0.0529887	0	0	0	0	0	0	0.0188991	Bacteria	Bacillota	Bacilli	Lactobacillales	Streptococcaceae	Streptococcus	Streptococcus oralis_S
GUT_GENOME209802	-0.378957	-0.186399	-0.3326	-0.176437	-0.240154	-0.110165	-0.283001	-0.15579	-0.278238	-0.165608	0	-0.0991915	-1.20327	Bacteria	Bacillota_A	Clostridia	Oscillospirales	Ruminococcaceae	Faecalibacterium	Faecalibacterium sp900539885
GUT_GENOME212278	0.139524	0.15218	0.101039	0.0989027	0.189591	0.119405	0	0.0844643	0	0	0	0.116229	0.200267	Bacteria	Bacillota_C	Negativicutes	Veillonellales	Veillonellaceae	Veillonella	Veillonella dispar
GUT_GENOME212287	0	0.109876	0	0.0490904	0.0947362	0.0945712	0	0.0874964	0	0	0	0.1324	0.0811671	Bacteria	Pseudomonadota	Gammaproteobacteria	Enterobacterales_A	Pasteurellaceae	Haemophilus_D	Haemophilus_D parainfluenzae_M
GUT_GENOME212317	0.11853	0.128213	0	0.0746463	0.158926	0.100491	0	0.100635	0	0	0.245271	0.121427	0.209628	Bacteria	Bacillota_C	Negativicutes	Veillonellales	Veillonellaceae	Veillonella	Veillonella rogosae
GUT_GENOME215504	0.108636	0	0.124711	0	0	-0.0485129	0.221197	0	0.223824	0.0446145	0	-0.0521224	0.103725	Bacteria	Bacillota_A	Clostridia	Christensenellales	Christensenellaceae	HGM11616	HGM11616 sp900761075
GUT_GENOME218891	0	-0.0528444	0	-0.0486572	-0.141231	-0.0685822	0	-0.0567427	0	-0.0521224	0	-0.0796997	-0.0833133	Bacteria	Bacteroidota	Bacteroidia	Bacteroidales	Rikenellaceae	Alistipes	Alistipes sp900541585
GUT_GENOME221775	-0.107775	-0.0541438	-0.116806	-0.0498123	0	-0.0490904	0	-0.044037	-0.143965	0	0	-0.0773895	-0.128604	Bacteria	Bacillota_A	Clostridia	Oscillospirales	Oscillospiraceae	CAKTFW01
GUT_GENOME225852	0	0	0	0	0.118619	0.019203	0	0	0	0	0	0	0.0125293	Bacteria	Bacillota	Bacilli	Lactobacillales	Lactobacillaceae	Leuconostoc	Leuconostoc lactis
GUT_GENOME227151	0.0784977	0.129223	0	0.080566	0.121606	0.11825	0	0.0734912	0	0	0	0.112619	0.119042	Bacteria	Bacillota_C	Negativicutes	Veillonellales	Veillonellaceae	Veillonella	Veillonella dispar
GUT_GENOME228036	0.08756	0.151747	0	0.104389	0.129097	0.136009	0	0.104967	0	0.0682934	0	0.145539	0.18552	Bacteria	Bacillota_C	Negativicutes	Veillonellales	Veillonellaceae	Veillonella	Veillonella sp900765235
GUT_GENOME229203	0	0	0	-0.0343633	0	0.0844643	0	0	0	0	0.215414	0.121282	0.0429774	Bacteria	Bacteroidota	Bacteroidia	Bacteroidales	Bacteroidaceae	Prevotella	Prevotella sp900765465
GUT_GENOME231247	0	0	0	0.0311868	0.174577	0.175426	0	0	0	0.0528444	0.195297	0.217008	0.120906	Bacteria	Pseudomonadota	Gammaproteobacteria	Enterobacterales	Enterobacteriaceae	Kluyvera	Kluyvera ascorbata
GUT_GENOME231453	0	0	0	0.0493792	0.0975696	0.154635	0	0	0	0.0583309	0	0.205169	0.0706354	Bacteria	Pseudomonadota	Gammaproteobacteria	Enterobacterales	Enterobacteriaceae	Citrobacter	Citrobacter werkmanii
GUT_GENOME231503	0.0769008	0.0320531	0.081586	0.0323419	0	0	0	0	0	0	0	0	0.0247647	Bacteria	Bacteroidota	Bacteroidia	Bacteroidales	Bacteroidaceae	Prevotella	Prevotella bivia
GUT_GENOME232915	0.0887062	0.0405718	0.089747	0.0405718	0	0	0.11309	0.0729137	0.118728	0.0691597	0	0	0.126698	Bacteria	Bacillota_A	Clostridia	Christensenellales	CAG-74	Limiplasma	Limiplasma sp004556545
GUT_GENOME234570	0	-0.0430263	-0.060531	-0.0428819	0	-0.0194918	0	-0.0441813	0	-0.0425931	0	0	-0.0361008	Bacteria	Bacillota_A	Clostridia	Lachnospirales	Lachnospiraceae	Wujia	Wujia sp900767585
GUT_GENOME238522	0	-0.0342189	0	-0.0385504	-0.131387	-0.0317644	0	0	0	-0.0314756	0	0	-0.0334246	Bacteria	Bacillota_A	Clostridia	Oscillospirales	Acutalibacteraceae	UBA1417	UBA1417 sp003531055
GUT_GENOME239662	-0.185278	-0.0903841	-0.191058	-0.0799884	0	-0.0667052	0	-0.0834537	0	-0.0739243	0	-0.0952931	-0.173217	Bacteria	Bacteroidota	Bacteroidia	Bacteroidales	Bacteroidaceae	Bacteroides	Bacteroides stercoris
GUT_GENOME239663	0.416965	0.124314	0.460566	0.144239	-0.197847	-0.0459139	0.516539	0.148715	0.537037	0.163153	-0.223423	-0.0674271	1.97692	Bacteria	Bacillota_A	Clostridia	Oscillospirales	Ruminococcaceae	Ruthenibacterium	Ruthenibacterium lactatiformans
GUT_GENOME239673	0	0	0	0.025989	0	0	0.16737	0.0685822	0.171057	0.0721917	0	0	0.0631488	Bacteria	Bacillota_A	Clostridia	Lachnospirales	Lachnospiraceae	Eisenbergiella	Eisenbergiella porci
GUT_GENOME239684	-0.19219	-0.0944268	-0.203198	-0.0934161	0	-0.0593416	-0.159339	-0.0677159	-0.167618	-0.0590528	0	-0.0515449	-0.382614	Bacteria	Bacillota_A	Clostridia	Oscillospirales	Oscillospiraceae	ER4	ER4 sp000765235
GUT_GENOME239737	-0.132909	-0.0547213	-0.145051	-0.0528444	0	-0.0642506	0	0	0	0	0	-0.0505342	-0.0714729	Bacteria	Bacillota_A	Clostridia	Lachnospirales	Lachnospiraceae	Oliverpabstia	Oliverpabstia intestinalis
GUT_GENOME239799	-0.31992	-0.101646	-0.32747	-0.112763	-0.185258	-0.0505342	-0.235718	-0.0838868	-0.283101	-0.10078	0	-0.0534219	-0.927249	Bacteria	Bacillota_A	Clostridia	Lachnospirales	Lachnospiraceae	Eisenbergiella	Eisenbergiella sp900066775
GUT_GENOME242920	0	0.0399942	0	0	0.0795615	0.0571759	0	0	0	0	0	0.0438926	0.0245138	Bacteria	Bacillota	Bacilli	Lactobacillales	Streptococcaceae	Streptococcus
GUT_GENOME244012	0	0.119694	0	0.0758013	0.123535	0.129945	0	0.07378	0	0	0	0.137309	0.0942949	Bacteria	Bacillota_C	Negativicutes	Veillonellales	Veillonellaceae	Veillonella
GUT_GENOME244171	0.0960593	0.0492348	0.104907	0.0597748	0	0	0	0.066272	0.115437	0.0713254	0	0	0.0938351	Bacteria	Bacteroidota	Bacteroidia	Bacteroidales	Bacteroidaceae	Prevotella	Prevotella timonensis
GUT_GENOME246326	0.0741083	0	0.0880979	0	0	-0.0528444	0.148535	0	0.150622	0.0408605	0	-0.0729137	0.0627443	Bacteria	Bacillota_A	Clostridia	Oscillospirales	Acutalibacteraceae	UMGS1264	UMGS1264 sp904399395
GUT_GENOME248256	0.119833	0.146116	0.0914955	0.0991915	0.187279	0.129223	0	0.0851863	0	0	0	0.132111	0.198087	Bacteria	Bacillota_C	Negativicutes	Veillonellales	Veillonellaceae	Veillonella	Veillonella dispar
GUT_GENOME248577	-0.12697	-0.0502455	-0.124689	-0.0459139	0	-0.0428819	-0.202239	0	-0.217592	0	0	-0.048946	-0.171895	Bacteria	Bacillota_A	Clostridia	Oscillospirales	Oscillospiraceae	Lawsonibacter	Lawsonibacter sp900549405
GUT_GENOME250728	0	-0.0401386	-0.0516625	-0.0450476	0	0	0	-0.0571759	0	-0.054577	0	0	-0.0310752	Bacteria	Bacillota_A	Clostridia	Lachnospirales	Lachnospiraceae	CAG-882	CAG-882 sp900545175
GUT_GENOME251083	-0.167519	-0.0245452	-0.155454	-0.0222351	-0.25654	-0.0373953	0	0	0	0	0	0	-0.0948126	Bacteria	Bacillota_A	Clostridia	Oscillospirales	Ruminococcaceae	Gemmiger	Gemmiger qucibialis
GUT_GENOME259948	-0.0680161	-0.0516893	-0.0664381	-0.0496679	0	-0.0218019	0	-0.0485129	0	-0.0477909	0	0	-0.0589862	Bacteria	Bacillota_A	Clostridia	TANB77	CAG-508	CAG-269	CAG-269 sp900556345
GUT_GENOME260346	0.0934148	0.0350852	0.120191	0.0349408	0	-0.0583309	0	0	0	0.0443257	0	-0.0763789	0.0322079	Bacteria	Bacillota	Bacilli	Erysipelotrichales	Coprobacillaceae	Massilimicrobiota	Massilimicrobiota merdigallinarum
GUT_GENOME260369	0.145182	0.0438926	0.189011	0.0563096	0	-0.0703148	0.291375	0.0760901	0.300824	0.0850419	0	-0.0802772	0.345712	Bacteria	Bacillota_A	Clostridia	Oscillospirales	Acutalibacteraceae	UMGS1071	UMGS1071 sp900542375
GUT_GENOME261061	-0.21813	-0.0518337	-0.266838	-0.0599191	0	-0.0300318	-0.171978	-0.0498123	-0.236781	-0.0564539	0	0	-0.285445	Bacteria	Bacillota_A	Clostridia	Lachnospirales	Lachnospiraceae	Acetatifactor	Acetatifactor sp003447295
GUT_GENOME262194	-0.127742	0	-0.131921	-0.0252671	0	0	0	0	0	0	0	0	-0.028493	Bacteria	Bacillota_A	Clostridia	Lachnospirales	Lachnospiraceae	Roseburia	Roseburia sp900542495
GUT_GENOME262768	0	0.121715	0	0.0773895	0.138278	0.133699	0	0.0760901	0	0	0	0.142073	0.0984637	Bacteria	Bacillota_C	Negativicutes	Veillonellales	Veillonellaceae	Veillonella	Veillonella sp900545205
GUT_GENOME263950	0.090697	0.0812879	0.0913243	0.0573202	0.140857	0.0756569	0	0	0	0	0	0.0599191	0.0995104	Bacteria	Bacillota_C	Negativicutes	Veillonellales	Megasphaeraceae	Anaeroglobus	Anaeroglobus micronuciformis
GUT_GENOME272761	-0.0797213	-0.0372509	-0.0987873	-0.0407161	0	-0.0235345	0	0	-0.127733	-0.0446145	0	0	-0.0753929	Bacteria	Bacillota_A	Clostridia	Lachnospirales	Lachnospiraceae	Agathobacter	Agathobacter sp900550545
GUT_GENOME274363	0	-0.0668496	-0.124596	-0.0825874	0	0	0	-0.055732	-0.167959	-0.0804216	0	0	-0.0825923	Bacteria	Bacillota_A	Clostridia	Lachnospirales	Lachnospiraceae	COE1	COE1 sp001916965
GUT_GENOME277265	-0.0960181	-0.0360959	-0.121802	-0.0407161	0	-0.024112	-0.139077	-0.0352296	-0.168443	-0.0395611	0	0	-0.175264	Bacteria	Bacillota_A	Clostridia	Oscillospirales	Oscillospiraceae	ER4	ER4 sp900552015
1A combined effect size was calculated by summing the effects across all analyses and dividing by the number of non-significant associations.

## Sheet: Supplementary Table 3
Supplementary Table 3. KEGG Orthologs significantly associated with co-excluders or co-colonizers.
KEGG Ortholog	Effect Size1	Std Error	P-value	FDR	Description
K00013	-1.69551	0.313589	6.41686e-08	0.000240247	K00013 hisD; histidinol dehydrogenase [EC:1.1.1.23]
K00027	-1.63224	0.307768	1.13624e-07	0.000423816	K00027 ME2, sfcA, maeA; malate dehydrogenase (oxaloacetate-decarboxylating) [EC:1.1.1.38]
K00031	-1.34888	0.283061	1.88562e-06	0.0068429	K00031 IDH1, IDH2, icd; isocitrate dehydrogenase [EC:1.1.1.42]
K00033	2.10804	0.335748	3.41551e-10	1.3078e-06	K00033 PGD, gnd, gntZ; 6-phosphogluconate dehydrogenase [EC:1.1.1.44 1.1.1.343]
K00036	2.07003	0.339954	1.13511e-09	4.32703e-06	K00036 G6PD, zwf; glucose-6-phosphate 1-dehydrogenase [EC:1.1.1.49 1.1.1.363]
K00041	-1.78021	0.338098	1.39908e-07	0.000521298	K00041 uxaB; tagaturonate reductase [EC:1.1.1.58]
K00054	3.27938	0.747503	1.14866e-05	0.0405134	K00054 mvaA; hydroxymethylglutaryl-CoA reductase [EC:1.1.1.88]
K00099	-3.47128	0.744701	3.14217e-06	0.0113212	K00099 dxr; 1-deoxy-D-xylulose-5-phosphate reductoisomerase [EC:1.1.1.267]
K00145	-2.06854	0.371343	2.54128e-08	9.56028e-05	K00145 argC; N-acetyl-gamma-glutamyl-phosphate reductase [EC:1.2.1.38]
K00248	-2.23821	0.357404	3.79068e-10	1.45107e-06	K00248 ACADS, bcd; butyryl-CoA dehydrogenase [EC:1.3.8.1]
K00249	-1.98059	0.324359	1.02047e-09	3.89206e-06	K00249 ACADM, acd; acyl-CoA dehydrogenase [EC:1.3.8.7]
K00262	-2.36542	0.476071	6.74296e-07	0.00247871	K00262 E1.4.1.4, gdhA; glutamate dehydrogenase (NADP+) [EC:1.4.1.4]
K00266	-3.92311	0.498982	3.77402e-15	1.47941e-11	K00266 gltD; glutamate synthase (NADPH) small chain [EC:1.4.1.13]
K00290	-2.11936	0.334931	2.4877e-10	9.53784e-07	K00290 LYS1; saccharopine dehydrogenase (NAD+, L-lysine forming) [EC:1.5.1.7]
K00375	-1.86151	0.299582	5.17628e-10	1.97786e-06	K00375 K00375; GntR family transcriptional regulator / MocR family aminotransferase
K00382	1.41872	0.289537	9.58559e-07	0.00350928	K00382 DLD, lpd, pdhD; dihydrolipoyl dehydrogenase [EC:1.8.1.4]
K00432	2.37929	0.394519	1.63093e-09	6.20894e-06	K00432 gpx, btuE, bsaA; glutathione peroxidase [EC:1.11.1.9]
K00525	3.38667	0.421343	9.14596e-16	3.58979e-12	K00525 E1.17.4.1A, nrdA, nrdE; ribonucleoside-diphosphate reductase alpha chain [EC:1.17.4.1]
K00526	4.9875	0.566893	1.39329e-18	5.48258e-15	K00526 E1.17.4.1B, nrdB, nrdF; ribonucleoside-diphosphate reductase beta chain [EC:1.17.4.1]
K00528	-3.3214	0.414411	1.1037e-15	4.33091e-12	K00528 fpr; ferredoxin/flavodoxin---NADP+ reductase [EC:1.18.1.2 1.19.1.1]
K00537	1.9124	0.313599	1.07237e-09	4.08895e-06	K00537 arsC; arsenate reductase (glutaredoxin) [EC:1.20.4.1]
K00540	2.5436	0.48839	1.9075e-07	0.000708255	K00540 fqr; F420H(2)-dependent quinone reductase [EC:1.1.98.-]
K00549	1.54879	0.285846	6.0178e-08	0.000225367	K00549 metE; 5-methyltetrahydropteroyltriglutamate--homocysteine methyltransferase [EC:2.1.1.14]
K00560	1.91457	0.374914	3.27849e-07	0.00121107	K00560 thyA, TYMS; thymidylate synthase [EC:2.1.1.45]
K00564	4.1819	0.738226	1.47195e-08	5.54927e-05	K00564 rsmC; 16S rRNA (guanine1207-N2)-methyltransferase [EC:2.1.1.172]
K00574	3.0549	0.635631	1.53908e-06	0.00560377	K00574 cfa; cyclopropane-fatty-acyl-phospholipid synthase [EC:2.1.1.79]
K00595	-2.11605	0.333665	2.27016e-10	8.70834e-07	K00595 cobL-cbiET; precorrin-6B C5,15-methyltransferase / cobalt-precorrin-6B C5,C15-methyltransferase [EC:2.1.1.132 2.1.1.289 2.1.1.196]
K00610	-2.45576	0.32901	8.38715e-14	3.27266e-10	K00610 pyrI; aspartate carbamoyltransferase regulatory subunit
K00620	-1.28925	0.277758	3.45665e-06	0.012444	K00620 argJ; glutamate N-acetyltransferase / amino-acid N-acetyltransferase [EC:2.3.1.35 2.3.1.1]
K00674	1.84647	0.400181	3.94849e-06	0.0141869	K00674 dapD; 2,3,4,5-tetrahydropyridine-2,6-dicarboxylate N-succinyltransferase [EC:2.3.1.117]
K00688	-3.36258	0.745924	6.54609e-06	0.0233041	K00688 PYG, glgP; glycogen phosphorylase [EC:2.4.1.1]
K00700	-2.1272	0.427175	6.3685e-07	0.00234233	K00700 GBE1, glgB; 1,4-alpha-glucan branching enzyme [EC:2.4.1.18]
K00702	-2.71822	0.617535	1.0739e-05	0.0379088	K00702 E2.4.1.20; cellobiose phosphorylase [EC:2.4.1.20]
K00757	-1.25808	0.276259	5.26378e-06	0.0188127	K00757 udp, UPP; uridine phosphorylase [EC:2.4.2.3]
K00759	1.97353	0.368226	8.34229e-08	0.000311501	K00759 APRT, apt; adenine phosphoribosyltransferase [EC:2.4.2.7]
K00765	-1.50443	0.307778	1.01846e-06	0.0037235	K00765 hisG; ATP phosphoribosyltransferase [EC:2.4.2.17]
K00821	-1.37898	0.282472	1.05108e-06	0.00384063	K00821 argD; acetylornithine/N-succinyldiaminopimelate aminotransferase [EC:2.6.1.11 2.6.1.17]
K00831	-2.70254	0.415062	7.45703e-11	2.86946e-07	K00831 serC, PSAT1; phosphoserine aminotransferase [EC:2.6.1.52]
K00845	-2.11436	0.401789	1.42224e-07	0.000529785	K00845 glk; glucokinase [EC:2.7.1.2]
K00872	2.07075	0.298904	4.2739e-12	1.65528e-08	K00872 thrB; homoserine kinase [EC:2.7.1.39]
K00874	-1.39301	0.286443	1.15542e-06	0.00421845	K00874 kdgK; 2-dehydro-3-deoxygluconokinase [EC:2.7.1.45]
K00882	1.77724	0.298595	2.64837e-09	1.00559e-05	K00882 fruK; 1-phosphofructokinase [EC:2.7.1.56]
K00887	1.59453	0.360939	9.97399e-06	0.0352481	K00887 dgkA; undecaprenol kinase [EC:2.7.1.66]
K00917	2.42578	0.523924	3.65632e-06	0.0131555	K00917 lacC; tagatose 6-phosphate kinase [EC:2.7.1.144]
K00919	-2.78212	0.620831	7.4196e-06	0.0263544	K00919 ispE; 4-diphosphocytidyl-2-C-methyl-D-erythritol kinase [EC:2.7.1.148]
K00930	-1.93764	0.368443	1.44848e-07	0.00053927	K00930 argB; acetylglutamate kinase [EC:2.7.2.8]
K00936	2.10545	0.438161	1.54608e-06	0.00562775	K00936 pdtaS; two-component system, sensor histidine kinase PdtaS [EC:2.7.13.3]
K00937	-1.61234	0.29823	6.43168e-08	0.000240738	K00937 ppk1; polyphosphate kinase [EC:2.7.4.1]
K00940	2.17948	0.334603	7.33545e-11	2.82415e-07	K00940 ndk, NME; nucleoside-diphosphate kinase [EC:2.7.4.6]
K00943	1.67258	0.29802	1.99644e-08	7.51859e-05	K00943 tmk, DTYMK; dTMP kinase [EC:2.7.4.9]
K00963	2.70643	0.324823	7.94703e-17	3.12398e-13	K00963 UGP2, galU, galF; UTP--glucose-1-phosphate uridylyltransferase [EC:2.7.7.9]
K00971	-1.36703	0.309752	1.0181e-05	0.0359594	K00971 manC, cpsB; mannose-1-phosphate guanylyltransferase [EC:2.7.7.13]
K00973	-1.4365	0.316992	5.85196e-06	0.0208798	K00973 rfbA, rmlA, rffH; glucose-1-phosphate thymidylyltransferase [EC:2.7.7.24]
K00986	-1.87493	0.312432	1.95983e-09	7.45717e-06	K00986 ltrA; RNA-directed DNA polymerase [EC:2.7.7.49]
K00989	1.66532	0.325173	3.03384e-07	0.00112222	K00989 rph; ribonuclease PH [EC:2.7.7.56]
K00996	2.53249	0.560673	6.27581e-06	0.0223607	K00996 rfbP; undecaprenyl-phosphate galactose phosphotransferase [EC:2.7.8.6]
K00997	1.88149	0.291898	1.15048e-10	4.42358e-07	K00997 acpS; holo-[acyl-carrier protein] synthase [EC:2.7.8.7]
K01006	-3.52225	0.465035	3.61447e-14	1.41253e-10	K01006 ppdK; pyruvate, orthophosphate dikinase [EC:2.7.9.1]
K01051	-2.48529	0.54517	5.14578e-06	0.0184065	K01051 E3.1.1.11; pectinesterase [EC:3.1.1.11]
K01101	2.21785	0.418958	1.19851e-07	0.000446684	K01101 E3.1.3.41; 4-nitrophenyl phosphatase [EC:3.1.3.41]
K01151	-1.47029	0.31031	2.15681e-06	0.00781195	K01151 nfo; deoxyribonuclease IV [EC:3.1.21.2]
K01223	1.39917	0.305315	4.58979e-06	0.0164498	K01223 E3.2.1.86B, bglA; 6-phospho-beta-glucosidase [EC:3.2.1.86]
K01226	2.31233	0.522174	9.49844e-06	0.033615	K01226 treC; trehalose-6-phosphate hydrolase [EC:3.2.1.93]
K01246	1.96833	0.295892	2.88775e-11	1.11352e-07	K01246 tag; DNA-3-methyladenine glycosylase I [EC:3.2.2.20]
K01256	2.41927	0.552524	1.19451e-05	0.0421186	K01256 pepN; aminopeptidase N [EC:3.4.11.2]
K01271	1.83848	0.294768	4.45948e-10	1.7062e-06	K01271 pepQ; Xaa-Pro dipeptidase [EC:3.4.13.9]
K01338	-1.67984	0.328883	3.26074e-07	0.00120484	K01338 lon; ATP-dependent Lon protease [EC:3.4.21.53]
K01442	-2.06575	0.334553	6.63029e-10	2.53211e-06	K01442 cbh; choloylglycine hydrolase [EC:3.5.1.24]
K01449	-1.62062	0.291924	2.83222e-08	0.00010652	K01449 cwlJ, sleB; N-acetylmuramoyl-L-alanine amidase [EC:3.5.1.28]
K01493	-2.38557	0.487685	1.00011e-06	0.00366041	K01493 comEB; dCMP deaminase [EC:3.5.4.12]
K01494	2.09833	0.467688	7.23705e-06	0.0257132	K01494 dcd; dCTP deaminase [EC:3.5.4.13]
K01497	1.89913	0.386727	9.07103e-07	0.00332272	K01497 ribA, RIB1; GTP cyclohydrolase II [EC:3.5.4.25]
K01531	2.49859	0.42127	3.00939e-09	1.14056e-05	K01531 mgtA, mgtB; P-type Mg2+ transporter [EC:7.2.2.14]
K01575	3.39379	0.751201	6.24792e-06	0.0222676	K01575 alsD, budA, aldC; acetolactate decarboxylase [EC:4.1.1.5]
K01585	-1.91029	0.316943	1.66782e-09	6.34773e-06	K01585 speA; arginine decarboxylase [EC:4.1.1.19]
K01589	2.34399	0.415042	1.6269e-08	6.13178e-05	K01589 purK; 5-(carboxyamino)imidazole ribonucleotide synthase [EC:6.3.4.18]
K01599	4.50266	1.03505	1.36029e-05	0.0479095	K01599 hemE, UROD; uroporphyrinogen decarboxylase [EC:4.1.1.37]
K01620	-1.96687	0.300902	6.29484e-11	2.42414e-07	K01620 ltaE; threonine aldolase [EC:4.1.2.48]
K01661	1.70905	0.336716	3.86178e-07	0.001425	K01661 menB; naphthoate synthase [EC:4.1.3.36]
K01662	-2.29596	0.46513	7.9677e-07	0.00292255	K01662 dxs; 1-deoxy-D-xylulose-5-phosphate synthase [EC:2.2.1.7]
K01673	1.67461	0.282002	2.87991e-09	1.09178e-05	K01673 cynT, can; carbonic anhydrase [EC:4.2.1.1]
K01679	2.75026	0.469358	4.63927e-09	1.75596e-05	K01679 E4.2.1.2B, fumC, FH; fumarate hydratase, class II [EC:4.2.1.2]
K01685	-1.71054	0.339207	4.58882e-07	0.00169098	K01685 uxaA; altronate hydrolase [EC:4.2.1.7]
K01692	-1.90199	0.319767	2.71354e-09	1.02952e-05	K01692 paaF, echA; enoyl-CoA hydratase [EC:4.2.1.17]
K01698	1.25461	0.283684	9.7543e-06	0.0344814	K01698 hemB, ALAD; porphobilinogen synthase [EC:4.2.1.24]
K01711	-1.94574	0.435394	7.86177e-06	0.0278936	K01711 gmd, GMDS; GDPmannose 4,6-dehydratase [EC:4.2.1.47]
K01715	-1.7059	0.340223	5.32937e-07	0.00196281	K01715 crt; enoyl-CoA hydratase [EC:4.2.1.17]
K01734	-2.63766	0.343397	1.57775e-14	6.17532e-11	K01734 mgsA; methylglyoxal synthase [EC:4.2.3.3]
K01749	1.25652	0.272702	4.07182e-06	0.014626	K01749 hemC, HMBS; hydroxymethylbilane synthase [EC:2.5.1.61]
K01751	1.59846	0.35768	7.85931e-06	0.0278927	K01751 E4.3.1.15; diaminopropionate ammonia-lyase [EC:4.3.1.15]
K01759	1.74132	0.301922	8.04692e-09	3.03771e-05	K01759 GLO1, gloA; lactoylglutathione lyase [EC:4.4.1.5]
K01760	1.83242	0.341891	8.33711e-08	0.000311391	K01760 metC; cysteine-S-conjugate beta-lyase [EC:4.4.1.13]
K01770	-2.7383	0.371462	1.68495e-13	6.56287e-10	K01770 ispF; 2-C-methyl-D-erythritol 2,4-cyclodiphosphate synthase [EC:4.6.1.12]
K01778	-1.91084	0.418383	4.94281e-06	0.0176903	K01778 dapF; diaminopimelate epimerase [EC:5.1.1.7]
K01788	1.57177	0.293059	8.17049e-08	0.00030525	K01788 nanE; N-acylglucosamine-6-phosphate 2-epimerase [EC:5.1.3.9]
K01790	-2.24772	0.32621	5.56325e-12	2.15298e-08	K01790 rfbC, rmlC; dTDP-4-dehydrorhamnose 3,5-epimerase [EC:5.1.3.13]
K01807	2.46267	0.380619	9.78926e-11	3.76593e-07	K01807 rpiA; ribose 5-phosphate isomerase A [EC:5.3.1.6]
K01808	-2.86193	0.459159	4.57645e-10	1.75003e-06	K01808 rpiB; ribose 5-phosphate isomerase B [EC:5.3.1.6]
K01812	-1.30186	0.298806	1.3193e-05	0.046479	K01812 uxaC; glucuronate isomerase [EC:5.3.1.12]
K01821	3.45804	0.496268	3.21251e-12	1.24517e-08	K01821 praC, xylH; 4-oxalocrotonate tautomerase [EC:5.3.2.6]
K01823	-1.30139	0.289621	7.0082e-06	0.0249212	K01823 idi, IDI; isopentenyl-diphosphate Delta-isomerase [EC:5.3.3.2]
K01834	1.71017	0.311029	3.83212e-08	0.000143896	K01834 PGAM, gpmA; 2,3-bisphosphoglycerate-dependent phosphoglycerate mutase [EC:5.4.2.11]
K01878	3.73524	0.547273	8.78157e-12	3.39759e-08	K01878 glyQ; glycyl-tRNA synthetase alpha chain [EC:6.1.1.14]
K01879	3.46005	0.542257	1.76125e-10	6.76145e-07	K01879 glyS; glycyl-tRNA synthetase beta chain [EC:6.1.1.14]
K01880	-3.88079	0.489026	2.09211e-15	8.20524e-12	K01880 GARS, glyS1; glycyl-tRNA synthetase [EC:6.1.1.14]
K01886	-1.9573	0.340684	9.18095e-09	3.46397e-05	K01886 QARS, glnS; glutaminyl-tRNA synthetase [EC:6.1.1.18]
K01919	2.75872	0.499554	3.34448e-08	0.000125619	K01919 gshA; glutamate--cysteine ligase [EC:6.3.2.2]
K01926	-1.81438	0.354869	3.174e-07	0.00117343	K01926 rex; redox-sensing transcriptional repressor
K01928	-2.80236	0.549244	3.35689e-07	0.0012397	K01928 murE; UDP-N-acetylmuramoyl-L-alanyl-D-glutamate--2,6-diaminopimelate ligase [EC:6.3.2.13]
K01950	-2.97923	0.368525	6.25671e-16	2.45764e-12	K01950 E6.3.5.1, NADSYN1, QNS1, nadE; NAD+ synthase (glutamine-hydrolysing) [EC:6.3.5.1]
K01953	-1.658	0.292155	1.38633e-08	5.22925e-05	K01953 asnB, ASNS; asparagine synthase (glutamine-hydrolysing) [EC:6.3.5.4]
K01958	1.83923	0.400951	4.4932e-06	0.0161081	K01958 PC, pyc; pyruvate carboxylase [EC:6.4.1.1]
K01990	-1.89901	0.4212	6.52694e-06	0.0232424	K01990 ABC-2.A; ABC-2 type transport system ATP-binding protein
K02007	1.76091	0.373618	2.43936e-06	0.00882561	K02007 cbiM; cobalt/nickel transport system permease protein
K02031	1.59048	0.331735	1.63144e-06	0.00593191	K02031 ddpD; peptide/nickel transport system ATP-binding protein
K02037	-1.54339	0.336397	4.47547e-06	0.016049	K02037 pstC; phosphate transport system permease protein
K02038	-1.64109	0.33975	1.36339e-06	0.00497364	K02038 pstA; phosphate transport system permease protein
K02039	-1.47898	0.333359	9.13937e-06	0.0323808	K02039 phoU; phosphate transport system protein
K02040	-1.63702	0.36634	7.87406e-06	0.0279293	K02040 pstS; phosphate transport system substrate-binding protein
K02071	1.43724	0.314386	4.84068e-06	0.0173345	K02071 metN; D-methionine transport system ATP-binding protein
K02072	1.64449	0.331045	6.77994e-07	0.00249027	K02072 metI; D-methionine transport system permease protein
K02073	1.63363	0.33088	7.92386e-07	0.00290727	K02073 metQ; D-methionine transport system substrate-binding protein
K02171	-1.44663	0.301704	1.62798e-06	0.00592098	K02171 blaI; BlaI family transcriptional regulator, penicillinase repressor
K02172	-2.33997	0.328457	1.04744e-12	4.06618e-09	K02172 blaR1; bla regulator protein blaR1
K02221	2.46171	0.394791	4.50426e-10	1.72288e-06	K02221 yggT; YggT family protein
K02240	3.56617	0.753385	2.20658e-06	0.00799003	K02240 comFA; competence protein ComFA
K02245	3.62051	0.749859	1.37732e-06	0.00502309	K02245 comGC; competence protein ComGC
K02246	3.33014	0.751102	9.26404e-06	0.0328132	K02246 comGD; competence protein ComGD
K02315	-1.68861	0.286208	3.6366e-09	1.37754e-05	K02315 dnaC; DNA replication protein DnaC
K02346	2.05938	0.344355	2.22572e-09	8.45774e-06	K02346 dinB; DNA polymerase IV [EC:2.7.7.7]
K02440	2.31476	0.311254	1.03097e-13	4.01974e-10	K02440 GLPF; glycerol uptake facilitator protein
K02492	1.38489	0.290363	1.84678e-06	0.00670382	K02492 hemA; glutamyl-tRNA reductase [EC:1.2.1.70]
K02500	-1.48718	0.306144	1.18705e-06	0.00433272	K02500 hisF; imidazole glycerol-phosphate synthase subunit HisF [EC:4.3.2.10]
K02501	-1.50443	0.307778	1.01846e-06	0.0037235	K02501 hisH; imidazole glycerol-phosphate synthase subunit HisH [EC:4.3.2.10]
K02551	1.50339	0.308791	1.12363e-06	0.00410464	K02551 menD; 2-succinyl-5-enolpyruvyl-6-hydroxy-3-cyclohexene-1-carboxylate synthase [EC:2.2.1.9]
K02557	-1.72776	0.397539	1.38561e-05	0.0487736	K02557 motB; chemotaxis protein MotB
K02574	-1.68991	0.284516	2.85696e-09	1.08336e-05	K02574 napH; ferredoxin-type protein NapH
K02621	3.84693	0.740771	2.06776e-07	0.00076714	K02621 parC; topoisomerase IV subunit A [EC:5.6.2.2]
K02622	1.2001	0.275904	1.36321e-05	0.0479987	K02622 parE; topoisomerase IV subunit B [EC:5.6.2.2]
K02647	-2.03933	0.30245	1.5548e-11	6.00619e-08	K02647 cdaR; carbohydrate diacid regulator
K02757	2.23806	0.414017	6.45489e-08	0.000241542	K02757 bglF, bglP; beta-glucoside PTS system EIICBA component [EC:2.7.1.-]
K02759	2.0015	0.368655	5.66098e-08	0.00021206	K02759 celC, chbA; cellobiose PTS system EIIA component [EC:2.7.1.196 2.7.1.205]
K02760	1.79667	0.365026	8.56545e-07	0.00313924	K02760 celA, chbB; cellobiose PTS system EIIB component [EC:2.7.1.196 2.7.1.205]
K02761	1.80421	0.343768	1.5347e-07	0.000570907	K02761 celB, chbC; cellobiose PTS system EIIC component
K02770	1.38272	0.287919	1.56729e-06	0.00570338	K02770 fruA; fructose PTS system EIIBC or EIIC component [EC:2.7.1.202]
K02777	1.62501	0.36389	7.9823e-06	0.0283052	K02777 crr; sugar PTS system EIIA component [EC:2.7.1.-]
K02794	2.9044	0.468471	5.65608e-10	2.16062e-06	K02794 manX; mannose PTS system EIIAB component [EC:2.7.1.191]
K02795	1.92514	0.333577	7.871e-09	2.97209e-05	K02795 manY; mannose PTS system EIIC component
K02796	3.23201	0.507183	1.86014e-10	7.13923e-07	K02796 manZ; mannose PTS system EIID component
K02810	2.71743	0.373558	3.47839e-13	1.35309e-09	K02810 scrA, sacP, sacX, ptsS; sucrose PTS system EIIBCA or EIIBC component [EC:2.7.1.211]
K02819	2.31233	0.522174	9.49844e-06	0.033615	K02819 treB, treP; trehalose PTS system EIIBC or EIIBCA component [EC:2.7.1.201]
K02821	2.54569	0.439302	6.83817e-09	2.58483e-05	K02821 ulaC, sgaA; ascorbate PTS system EIIA or EIIAB component [EC:2.7.1.194]
K02822	2.75011	0.465883	3.56933e-09	1.35242e-05	K02822 ulaB, sgaB; ascorbate PTS system EIIB component [EC:2.7.1.194]
K02825	3.74597	0.437524	1.11175e-17	4.3714e-14	K02825 pyrR; pyrimidine operon attenuation protein / uracil phosphoribosyltransferase [EC:2.4.2.9]
K02847	2.29858	0.452426	3.76302e-07	0.00138893	K02847 waaL, rfaL; O-antigen ligase [EC:2.4.1.-]
K02851	1.34414	0.273494	8.89161e-07	0.00325789	K02851 wecA, tagO, rfe; UDP-GlcNAc:undecaprenyl-phosphate/decaprenyl-phosphate GlcNAc-1-phosphate transferase [EC:2.7.8.33 2.7.8.35]
K03048	3.1129	0.631426	8.22498e-07	0.00301528	K03048 rpoE; DNA-directed RNA polymerase subunit delta
K03072	2.31922	0.430697	7.25239e-08	0.000271167	K03072 secD; preprotein translocase subunit SecD
K03074	3.54371	0.75083	2.36164e-06	0.00854677	K03074 secF; preprotein translocase subunit SecF
K03088	-3.98167	0.7415	7.88433e-08	0.000294716	K03088 rpoE; RNA polymerase sigma-70 factor, ECF subfamily
K03091	-1.4455	0.285096	3.97345e-07	0.0014658	K03091 sigH; RNA polymerase sporulation-specific sigma factor
K03205	-1.43246	0.313881	5.02552e-06	0.0179813	K03205 virD4, lvhD4; type IV secretion system protein VirD4 [EC:7.4.2.8]
K03272	2.45299	0.51583	1.9804e-06	0.00717695	K03272 gmhC, hldE, waaE, rfaE; D-beta-D-heptose 7-phosphate kinase / D-beta-D-heptose 1-phosphate adenosyltransferase [EC:2.7.1.167 2.7.7.70]
K03274	2.76419	0.565267	1.00799e-06	0.00368722	K03274 gmhD, rfaD; ADP-L-glycero-D-manno-heptose 6-epimerase [EC:5.1.3.20]
K03297	1.99679	0.428129	3.10123e-06	0.0111768	K03297 emrE, qac, mmr, smr; small multidrug resistance pump
K03306	1.79459	0.378658	2.14406e-06	0.00776795	K03306 TC.PIT; inorganic phosphate transporter, PiT family
K03308	-3.12714	0.463987	1.58689e-11	6.12857e-08	K03308 TC.NSS; neurotransmitter:Na+ symporter, NSS family
K03311	2.586	0.321081	8.00989e-16	3.14468e-12	K03311 TC.LIVCS; branched-chain amino acid:cation transporter, LIVCS family
K03324	-2.41996	0.378859	1.68637e-10	6.47565e-07	K03324 yjbB; phosphate:Na+ symporter
K03326	3.22537	0.620474	2.0119e-07	0.000746817	K03326 TC.DCUC, dcuC, dcuD; C4-dicarboxylate transporter, DcuC family
K03346	3.584	0.752269	1.89556e-06	0.00687709	K03346 dnaB; replication initiation and membrane attachment protein
K03413	-1.54462	0.306761	4.77201e-07	0.00175801	K03413 cheY; two-component system, chemotaxis family, chemotaxis protein CheY
K03442	-1.42414	0.277923	2.98758e-07	0.0011054	K03442 mscS; small conductance mechanosensitive channel
K03469	-1.85439	0.373277	6.76947e-07	0.0024871	K03469 rnhA, RNASEH1; ribonuclease HI [EC:3.1.26.4]
K03475	2.82057	0.463382	1.15104e-09	4.38662e-06	K03475 ulaA, sgaT; ascorbate PTS system EIIC component
K03484	1.77605	0.350361	3.99513e-07	0.0014734	K03484 scrR; LacI family transcriptional regulator, sucrose operon repressor
K03486	2.47176	0.439722	1.89642e-08	7.14382e-05	K03486 treR2, treR; GntR family transcriptional regulator, trehalose operon transcriptional repressor
K03496	-2.26093	0.472796	1.73515e-06	0.00630555	K03496 parA, soj; chromosome partitioning protein
K03521	-1.25898	0.277718	5.8063e-06	0.0207227	K03521 fixA, etfB; electron transfer flavoprotein beta subunit
K03522	-1.22298	0.276423	9.67562e-06	0.034213	K03522 fixB, etfA; electron transfer flavoprotein alpha subunit
K03525	-2.61785	0.399599	5.70752e-11	2.19911e-07	K03525 coaX; type III pantothenate kinase [EC:2.7.1.33]
K03526	-2.98212	0.622018	1.63274e-06	0.00593502	K03526 gcpE, ispG; (E)-4-hydroxy-3-methylbut-2-enyl-diphosphate synthase [EC:1.17.7.1 1.17.7.3]
K03527	-2.72698	0.548291	6.57224e-07	0.00241661	K03527 ispH, lytB; 4-hydroxy-3-methylbut-2-en-1-yl diphosphate reductase [EC:1.17.7.4]
K03558	-1.46176	0.279346	1.6697e-07	0.000620627	K03558 cvpA; membrane protein required for colicin V production
K03569	-2.40872	0.463965	2.08495e-07	0.00077331	K03569 mreB; rod shape-determining protein MreB and related proteins
K03605	3.40672	0.751458	5.80206e-06	0.0207133	K03605 hyaD, hybD; hydrogenase maturation protease [EC:3.4.23.-]
K03606	-1.47329	0.31721	3.40846e-06	0.0122739	K03606 wcaJ; undecaprenyl-phosphate glucose phosphotransferase [EC:2.7.8.31]
K03609	-1.42214	0.286262	6.766e-07	0.00248651	K03609 minD; septum site-determining protein MinD
K03612	-1.87613	0.295839	2.27192e-10	8.71283e-07	K03612 rnfG; H+/Na+-translocating ferredoxin:NAD+ oxidoreductase subunit G
K03613	-2.70793	0.366091	1.39421e-13	5.43325e-10	K03613 rnfE; H+/Na+-translocating ferredoxin:NAD+ oxidoreductase subunit E
K03614	-3.11986	0.406004	1.53824e-14	6.0222e-11	K03614 rnfD; H+/Na+-translocating ferredoxin:NAD+ oxidoreductase subunit D [EC:7.1.1.11 7.2.1.2]
K03615	-3.34803	0.442351	3.76892e-14	1.47214e-10	K03615 rnfC; H+/Na+-translocating ferredoxin:NAD+ oxidoreductase subunit C [EC:7.1.1.11 7.2.1.2]
K03616	-2.29966	0.322978	1.07785e-12	4.18315e-09	K03616 rnfB; H+/Na+-translocating ferredoxin:NAD+ oxidoreductase subunit B [EC:7.1.1.11 7.2.1.2]
K03617	-2.70793	0.366091	1.39421e-13	5.43325e-10	K03617 rnfA; H+/Na+-translocating ferredoxin:NAD+ oxidoreductase subunit A
K03647	3.74402	0.751175	6.22153e-07	0.0022889	K03647 nrdI; protein involved in ribonucleotide reduction
K03695	-1.72981	0.328805	1.43343e-07	0.00053381	K03695 clpB; ATP-dependent Clp protease ATP-binding subunit ClpB
K03708	2.00344	0.334015	1.99676e-09	7.59566e-06	K03708 ctsR; transcriptional regulator of stress and heat shock response
K03709	1.79413	0.362401	7.3956e-07	0.00271492	K03709 troR, sirR, scaR, mntR; DtxR family transcriptional regulator, Mn-dependent transcriptional regulator
K03711	2.85219	0.38137	7.50013e-14	2.9273e-10	K03711 fur, zur, furB; Fur family transcriptional regulator, ferric uptake regulator
K03722	1.97004	0.326451	1.5923e-09	6.06348e-06	K03722 dinG; ATP-dependent DNA helicase DinG [EC:5.6.2.3]
K03737	-1.68856	0.318741	1.1734e-07	0.000437443	K03737 por, nifJ; pyruvate-ferredoxin/flavodoxin oxidoreductase [EC:1.2.7.1 1.2.7.-]
K03739	3.41536	0.750029	5.27263e-06	0.0188391	K03739 dltB; membrane protein involved in D-alanine export
K03740	3.37247	0.752713	7.44984e-06	0.0264544	K03740 dltD; D-alanine transfer protein
K03750	1.31632	0.286747	4.42132e-06	0.0158593	K03750 moeA; molybdopterin molybdotransferase [EC:2.10.1.1]
K03752	1.54353	0.304892	4.13726e-07	0.00152541	K03752 mobA; molybdenum cofactor guanylyltransferase [EC:2.7.7.77]
K03778	-1.71197	0.319185	8.15958e-08	0.000304924	K03778 ldhA; D-lactate dehydrogenase [EC:1.1.1.28]
K03786	-1.4061	0.283449	7.02501e-07	0.00257958	K03786 aroQ, qutE; 3-dehydroquinate dehydratase II [EC:4.2.1.10]
K03797	-1.64971	0.362129	5.22392e-06	0.0186755	K03797 E3.4.21.102, prc, ctpA; carboxyl-terminal processing protease [EC:3.4.21.102]
K03799	3.452	0.447236	1.17699e-14	4.61027e-11	K03799 htpX; heat shock protein HtpX [EC:3.4.24.-]
K03800	2.13631	0.385372	2.96493e-08	0.000111481	K03800 lplA, lplJ, lipL1; lipoate---protein ligase [EC:6.3.1.20]
K03924	-1.74687	0.288265	1.36155e-09	5.18749e-06	K03924 moxR; MoxR-like ATPase [EC:3.6.3.-]
K03975	1.58555	0.286266	3.04689e-08	0.000114533	K03975 dedA; membrane-associated protein
K04024	2.04898	0.470256	1.31763e-05	0.0464333	K04024 eutJ; ethanolamine utilization protein EutJ
K04028	1.68958	0.364264	3.51245e-06	0.0126413	K04028 eutN; ethanolamine utilization protein EutN
K04029	1.64194	0.364481	6.64113e-06	0.0236358	K04029 eutP; ethanolamine utilization protein EutP
K04031	1.64194	0.364481	6.64113e-06	0.0236358	K04031 eutS; ethanolamine utilization protein EutS
K04041	-1.38064	0.293584	2.56745e-06	0.00927877	K04041 fbp3; fructose-1,6-bisphosphatase III [EC:3.1.3.11]
K04042	3.39335	0.37642	1.97219e-19	7.76253e-16	K04042 glmU; bifunctional UDP-N-acetylglucosamine pyrophosphorylase / glucosamine-1-phosphate N-acetyltransferase [EC:2.7.7.23 2.3.1.157]
K04047	2.47466	0.353829	2.67259e-12	1.03616e-08	K04047 dps; starvation-inducible DNA-binding protein
K04070	-2.70648	0.33513	6.69786e-16	2.63025e-12	K04070 pflX; putative pyruvate formate lyase activating enzyme [EC:1.97.1.4]
K04072	1.4593	0.310012	2.51086e-06	0.00907925	K04072 adhE; acetaldehyde dehydrogenase / alcohol dehydrogenase [EC:1.2.1.10 1.1.1.1]
K04079	-4.17971	0.505976	1.44845e-16	5.6924e-13	K04079 HSP90A, htpG; molecular chaperone HtpG
K04486	-1.27825	0.294412	1.41388e-05	0.0497402	K04486 E3.1.3.15B; histidinol-phosphatase (PHP family) [EC:3.1.3.15]
K04564	2.09912	0.295121	1.13774e-12	4.41442e-09	K04564 SOD2; superoxide dismutase, Fe-Mn family [EC:1.15.1.1]
K04654	1.71567	0.375421	4.87713e-06	0.0174601	K04654 hypD; hydrogenase expression/formation protein HypD
K04757	-2.34813	0.309614	3.34943e-14	1.30963e-10	K04757 rsbW; serine/threonine-protein kinase RsbW [EC:2.7.11.1]
K04758	-2.86083	0.55254	2.24767e-07	0.000832537	K04758 feoA; ferrous iron transport protein A
K04759	-3.58585	0.746073	1.53747e-06	0.00559947	K04759 feoB; ferrous iron transport protein B
K04762	-2.26093	0.472796	1.73515e-06	0.00630555	K04762 hslR; ribosome-associated heat shock protein Hsp15
K04763	-2.99168	0.544259	3.86756e-08	0.000145188	K04763 xerD; integrase/recombinase XerD
K04769	-2.15355	0.300325	7.45951e-13	2.89653e-09	K04769 spoVT; AbrB family transcriptional regulator, stage V sporulation protein T
K05349	-1.70623	0.29548	7.72069e-09	2.9161e-05	K05349 bglX; beta-glucosidase [EC:3.2.1.21]
K05515	-1.76173	0.332327	1.15039e-07	0.000428981	K05515 mrdA; penicillin-binding protein 2 [EC:3.4.16.4]
K05592	2.20828	0.369176	2.2087e-09	8.39527e-06	K05592 deaD, cshA; ATP-dependent RNA helicase DeaD [EC:3.6.4.13]
K05786	3.37409	0.563771	2.16582e-09	8.2366e-06	K05786 rarD; chloramphenicol-sensitive protein RarD
K05823	3.45723	0.751379	4.20094e-06	0.0150814	K05823 dapL; N-acetyldiaminopimelate deacetylase [EC:3.5.1.47]
K05837	1.42315	0.277384	2.88793e-07	0.00106882	K05837 rodA, mrdB; rod shape determining protein RodA
K05845	2.8036	0.364793	1.52462e-14	5.97041e-11	K05845 opuC; osmoprotectant transport system substrate-binding protein
K05846	2.72617	0.366046	9.50397e-14	3.7075e-10	K05846 opuBD; osmoprotectant transport system permease protein
K05847	2.1626	0.373249	6.87276e-09	2.59722e-05	K05847 opuA; osmoprotectant transport system ATP-binding protein [EC:7.6.2.9]
K06012	-1.93989	0.296148	5.73802e-11	2.21029e-07	K06012 gpr; spore protease [EC:3.4.24.78]
K06133	-1.88708	0.287913	5.58844e-11	2.15379e-07	K06133 LYS5, acpT; 4'-phosphopantetheinyl transferase [EC:2.7.8.-]
K06168	-3.57183	0.741532	1.45863e-06	0.00531378	K06168 miaB; tRNA-2-methylthio-N6-dimethylallyladenosine synthase [EC:2.8.4.3]
K06196	2.87528	0.510192	1.74367e-08	6.57016e-05	K06196 ccdA; cytochrome c-type biogenesis protein
K06198	2.65255	0.564317	2.59562e-06	0.00937796	K06198 coiA; competence protein CoiA
K06213	-2.21472	0.318045	3.31867e-12	1.28598e-08	K06213 mgtE; magnesium transporter
K06283	-2.26414	0.308854	2.28823e-13	8.91038e-10	K06283 spoIIID; putative DeoR family transcriptional regulator, stage III sporulation protein D
K06284	-1.73886	0.38242	5.44215e-06	0.0194393	K06284 abrB, abh; AbrB family transcriptional regulator, transcriptional pleiotropic regulator of transition state genes
K06286	3.56617	0.753385	2.20658e-06	0.00799003	K06286 ezrA; septation ring formation regulator
K06287	-2.76088	0.498784	3.10816e-08	0.000116774	K06287 yhdE; nucleoside triphosphate pyrophosphatase [EC:3.6.1.-]
K06295	-1.93751	0.435651	8.69196e-06	0.0308043	K06295 gerKA; spore germination protein KA
K06333	-1.56633	0.29064	7.07482e-08	0.000264669	K06333 cotJB; spore coat protein JB
K06373	-1.85593	0.294489	2.93439e-10	1.12446e-06	K06373 spmA; spore maturation protein A
K06374	-1.77161	0.297948	2.74691e-09	1.0419e-05	K06374 spmB; spore maturation protein B
K06379	-2.21243	0.301858	2.3123e-13	9.00177e-10	K06379 spoIIAB; stage II sporulation protein AB (anti-sigma F factor) [EC:2.7.11.1]
K06381	-2.66087	0.394144	1.46811e-11	5.67426e-08	K06381 spoIID; stage II sporulation protein D
K06382	-2.1479	0.303052	1.36495e-12	5.29464e-09	K06382 spoIIE; stage II sporulation protein E [EC:3.1.3.16]
K06383	-2.03656	0.301713	1.47841e-11	5.71259e-08	K06383 spoIIGA; stage II sporulation protein GA (sporulation sigma-E factor processing peptidase) [EC:3.4.23.-]
K06385	-2.17334	0.298855	3.53622e-13	1.37523e-09	K06385 spoIIP; stage II sporulation protein P
K06387	-1.73496	0.301491	8.68346e-09	3.27714e-05	K06387 spoIIR; stage II sporulation protein R
K06390	-2.04043	0.300527	1.12511e-11	4.35191e-08	K06390 spoIIIAA; stage III sporulation protein AA
K06391	-1.55668	0.298869	1.90301e-07	0.000706777	K06391 spoIIIAB; stage III sporulation protein AB
K06392	-2.34076	0.307302	2.59397e-14	1.01476e-10	K06392 spoIIIAC; stage III sporulation protein AC
K06393	-2.29976	0.306423	6.13501e-14	2.39572e-10	K06393 spoIIIAD; stage III sporulation protein AD
K06394	-2.18384	0.303902	6.67071e-13	2.5909e-09	K06394 spoIIIAE; stage III sporulation protein AE
K06396	-2.20242	0.306168	6.31581e-13	2.45369e-09	K06396 spoIIIAG; stage III sporulation protein AG
K06397	-2.34076	0.307302	2.59397e-14	1.01476e-10	K06397 spoIIIAH; stage III sporulation protein AH
K06398	-2.05154	0.296385	4.4572e-12	1.72583e-08	K06398 spoIVA; stage IV sporulation protein A
K06399	-2.17063	0.300103	4.72627e-13	1.83757e-09	K06399 spoIVB; stage IV sporulation protein B [EC:3.4.21.116]
K06400	-2.09207	0.312144	2.05234e-11	7.91997e-08	K06400 spoIVCA; site-specific DNA recombinase
K06403	-1.50822	0.322928	3.00511e-06	0.0108394	K06403 spoVAA; stage V sporulation protein AA
K06404	-1.44018	0.324852	9.27871e-06	0.0328559	K06404 spoVAB; stage V sporulation protein AB
K06405	-2.25377	0.302744	9.73286e-14	3.79581e-10	K06405 spoVAC; stage V sporulation protein AC
K06406	-2.09046	0.29781	2.22737e-12	8.63772e-09	K06406 spoVAD; stage V sporulation protein AD
K06407	-2.17063	0.300103	4.72627e-13	1.83757e-09	K06407 spoVAE; stage V sporulation protein AE
K06412	-1.45317	0.297118	1.00385e-06	0.00367308	K06412 spoVG; stage V sporulation protein G
K06421	-1.56145	0.296933	1.45162e-07	0.000540293	K06421 sspD; small acid-soluble spore protein D (minor alpha/beta-type SASP)
K06438	-2.00211	0.298453	1.9691e-11	7.60074e-08	K06438 yqfD; similar to stage IV sporulation protein
K06518	-1.61797	0.353364	4.67702e-06	0.0167578	K06518 cidA; holin-like protein
K06726	2.88292	0.550707	1.65036e-07	0.000613605	K06726 rbsD; D-ribose pyranase [EC:5.4.99.62]
K06871	-1.78001	0.386558	4.12954e-06	0.0148292	K06871 K06871; uncharacterized protein
K06872	-1.27415	0.273151	3.09164e-06	0.0111485	K06872 K06872; uncharacterized protein
K06878	-1.82585	0.373437	1.0119e-06	0.00370052	K06878 K06878; tRNA-binding protein
K06885	1.98018	0.416257	1.96386e-06	0.00711898	K06885 K06885; uncharacterized protein
K06890	1.39318	0.287604	1.27189e-06	0.00464113	K06890 K06890; uncharacterized protein
K06896	2.05428	0.383422	8.42622e-08	0.000314551	K06896 mapP; maltose 6'-phosphate phosphatase [EC:3.1.3.90]
K06909	-1.35387	0.283439	1.78294e-06	0.00647565	K06909 xtmB; phage terminase large subunit
K06923	-2.30706	0.310489	1.08269e-13	4.22032e-10	K06923 K06923; uncharacterized protein
K06948	3.62051	0.749859	1.37732e-06	0.00502309	K06948 yqeH; 30S ribosome assembly GTPase
K06956	2.07673	0.399659	2.03349e-07	0.000754627	K06956 K06956; uncharacterized protein
K06973	-2.06486	0.320565	1.18451e-10	4.55208e-07	K06973 K06973; uncharacterized protein
K07003	-1.49332	0.298759	5.78007e-07	0.00212822	K07003 K07003; uncharacterized protein
K07009	1.44185	0.311818	3.76387e-06	0.0135349	K07009 gatD; lipid II isoglutaminyl synthase (glutamine-hydrolysing) [EC:6.3.5.13]
K07010	1.46929	0.291095	4.47731e-07	0.00165034	K07010 K07010; putative glutamine amidotransferase
K07052	-1.89134	0.396067	1.79447e-06	0.00651571	K07052 K07052; CAAX protease family protein
K07076	-1.57435	0.323604	1.14422e-06	0.00417869	K07076 K07076; uncharacterized protein
K07079	-1.75517	0.300219	5.02674e-09	1.90212e-05	K07079 K07079; uncharacterized protein
K07080	-2.62393	0.493735	1.06982e-07	0.000399149	K07080 K07080; uncharacterized protein
K07089	2.5795	0.340251	3.42478e-14	1.33875e-10	K07089 K07089; uncharacterized protein
K07096	-2.07754	0.462831	7.1632e-06	0.0254652	K07096 K07096; uncharacterized protein
K07133	-1.88871	0.301682	3.83508e-10	1.46768e-06	K07133 K07133; uncharacterized protein
K07137	-3.43136	0.544473	2.93523e-10	1.12449e-06	K07137 K07137; uncharacterized protein
K07138	-1.90407	0.310338	8.49e-10	3.23894e-06	K07138 K07138; uncharacterized protein
K07150	1.59692	0.28469	2.03128e-08	7.64776e-05	K07150 K07150; uncharacterized protein
K07154	-1.68082	0.361819	3.39302e-06	0.0122217	K07154 hipA; serine/threonine-protein kinase HipA [EC:2.7.11.1]
K07171	-1.61028	0.293727	4.19938e-08	0.000157561	K07171 mazF, ndoA, chpA; mRNA interferase MazF [EC:3.1.-.-]
K07220	2.11306	0.342356	6.73878e-10	2.57286e-06	K07220 K07220; uncharacterized protein
K07238	-2.1069	0.3116	1.36542e-11	5.2787e-08	K07238 TC.ZIP, zupT, ZRT3, ZIP2; zinc transporter, ZIP family
K07240	-3.09032	0.386266	1.23899e-15	4.86055e-12	K07240 chrA; chromate transporter
K07301	-2.4429	0.318073	1.58689e-14	6.20951e-11	K07301 yrbG; cation:H+ antiporter
K07304	2.67448	0.338366	2.69853e-15	1.05809e-11	K07304 msrA; peptide-methionine (S)-S-oxide reductase [EC:1.8.4.11]
K07391	-3.01306	0.550556	4.43086e-08	0.000166157	K07391 comM; magnesium chelatase family protein
K07443	-1.7957	0.30184	2.6953e-09	1.02287e-05	K07443 ybaZ; methylated-DNA-protein-cysteine methyltransferase related protein
K07460	-2.24352	0.401668	2.33019e-08	8.7685e-05	K07460 yraN; putative endonuclease
K07552	2.05798	0.403461	3.38196e-07	0.00124862	K07552 bcr, tcaB; MFS transporter, DHA1 family, multidrug resistance protein
K07576	-2.3718	0.324533	2.70432e-13	1.05252e-09	K07576 K07576; metallo-beta-lactamase family protein
K07586	3.584	0.752269	1.89556e-06	0.00687709	K07586 ygaC; uncharacterized protein
K07652	2.47164	0.559528	9.99096e-06	0.0352981	K07652 vicK; two-component system, OmpR family, sensor histidine kinase VicK [EC:2.7.13.3]
K07699	-2.17219	0.301114	5.4396e-13	2.11383e-09	K07699 spo0A; two-component system, response regulator, stage 0 sporulation protein A
K07707	2.37236	0.512747	3.71426e-06	0.0133602	K07707 agrA, blpR, fsrA; two-component system, LytTR family, response regulator AgrA
K07720	-1.79782	0.309929	6.60161e-09	2.49607e-05	K07720 yesN; two-component system, response regulator YesN
K07727	-1.7299	0.331836	1.85676e-07	0.000689785	K07727 K07727; putative transcriptional regulator
K07775	-2.07231	0.308808	1.93744e-11	7.48047e-08	K07775 resD; two-component system, OmpR family, response regulator ResD
K07814	-1.6292	0.318502	3.13422e-07	0.00115904	K07814 K07814; cyclic di-GMP phosphodiesterase [EC:3.1.4.-]
K07979	-1.62721	0.316783	2.79653e-07	0.00103556	K07979 ytrA; GntR family transcriptional regulator
K08161	4.7181	1.02173	3.87877e-06	0.0139442	K08161 mdtG; MFS transporter, DHA1 family, multidrug resistance protein
K08217	1.43122	0.320003	7.73019e-06	0.0274422	K08217 mef; MFS transporter, DHA3 family, macrolide efflux protein
K09155	1.79012	0.328013	4.82994e-08	0.000181026	K09155 K09155; uncharacterized protein
K09163	-2.31345	0.503124	4.26212e-06	0.0152968	K09163 K09163; uncharacterized protein
K09685	4.92944	1.02173	1.40289e-06	0.00511213	K09685 purR; HTH-type transcriptional regulator, purine operon repressor
K09698	3.08269	0.462198	2.56443e-11	9.89101e-08	K09698 gltX; nondiscriminating glutamyl-tRNA synthetase [EC:6.1.1.24]
K09765	-1.97976	0.313431	2.67711e-10	1.02614e-06	K09765 queH; epoxyqueuosine reductase [EC:1.17.99.6]
K09767	2.87432	0.554696	2.19754e-07	0.000814409	K09767 yajQ; cyclic-di-GMP-binding protein
K09779	-1.44298	0.282363	3.21508e-07	0.0011883	K09779 K09779; uncharacterized protein
K09790	1.75424	0.284465	6.96816e-10	2.65975e-06	K09790 K09790; uncharacterized protein
K09815	1.73141	0.297127	5.63713e-09	2.13253e-05	K09815 znuA; zinc transport system substrate-binding protein
K09816	1.46718	0.27935	1.50364e-07	0.000559504	K09816 znuB; zinc transport system permease protein
K09825	1.6964	0.309276	4.13323e-08	0.00015512	K09825 perR; Fur family transcriptional regulator, peroxide stress response regulator
K09861	1.90551	0.319551	2.47525e-09	9.40346e-06	K09861 K09861; uncharacterized protein
K09888	-1.86562	0.299724	4.83202e-10	1.8468e-06	K09888 zapA; cell division protein ZapA
K09976	3.584	0.752269	1.89556e-06	0.00687709	K09976 K09976; uncharacterized protein
K10036	3.51077	0.634183	3.09656e-08	0.000116369	K10036 glnH; glutamine transport system substrate-binding protein
K10206	-1.88513	0.296357	2.00418e-10	7.69004e-07	K10206 E2.6.1.83; LL-diaminopimelate aminotransferase [EC:2.6.1.83]
K10563	3.22809	0.547353	3.6876e-09	1.39649e-05	K10563 mutM, fpg; formamidopyrimidine-DNA glycosylase [EC:3.2.2.23 4.2.99.18]
K10907	-1.56633	0.29064	7.07482e-08	0.000264669	K10907 K10907; aminotransferase [EC:2.6.1.-]
K10914	1.79754	0.385381	3.09632e-06	0.0111622	K10914 crp; CRP/FNR family transcriptional regulator, cyclic AMP receptor protein
K11041	2.88529	0.562025	2.84039e-07	0.00105151	K11041 eta; exfoliative toxin A/B
K11065	1.53341	0.292665	1.61041e-07	0.00059891	K11065 tpx; thioredoxin-dependent peroxiredoxin [EC:1.11.1.24]
K11144	3.62051	0.749859	1.37732e-06	0.00502309	K11144 dnaI; primosomal protein DnaI
K11176	-2.35729	0.314345	6.42775e-14	2.50939e-10	K11176 purO; IMP cyclohydrolase [EC:3.5.4.10]
K11358	-1.92335	0.305679	3.13273e-10	1.19984e-06	K11358 yhdR; aspartate aminotransferase [EC:2.6.1.1]
K11477	1.92726	0.44152	1.27095e-05	0.044801	K11477 glcG; glc operon protein GlcG
K11690	-1.34938	0.294846	4.72683e-06	0.0169315	K11690 dctM; C4-dicarboxylate transporter, DctM subunit
K11755	-1.99268	0.309321	1.17832e-10	4.52947e-07	K11755 hisIE; phosphoribosyl-AMP cyclohydrolase / phosphoribosyl-ATP pyrophosphohydrolase [EC:3.5.4.19 3.6.1.31]
K12063	-1.72071	0.3323	2.2406e-07	0.000830143	K12063 traC; conjugal transfer ATP-binding protein TraC
K12251	-1.88224	0.413149	5.21768e-06	0.0186584	K12251 aguB; N-carbamoylputrescine amidase [EC:3.5.1.53]
K12257	-2.97808	0.36245	2.09447e-16	8.22918e-13	K12257 secDF; SecD/SecF fusion protein
K12267	2.05547	0.298114	5.39043e-12	2.08664e-08	K12267 msrAB; peptide methionine sulfoxide reductase msrA/msrB [EC:1.8.4.11 1.8.4.12]
K12410	-2.05721	0.353543	5.92622e-09	2.24129e-05	K12410 npdA; NAD-dependent deacetylase [EC:2.3.1.286]
K12950	-1.67583	0.281663	2.68495e-09	1.01921e-05	K12950 ctpC; manganese-transporting P-type ATPase C [EC:7.2.2.22]
K12984	2.52377	0.511352	7.99474e-07	0.00293167	K12984 waaE, kdtX; (heptosyl)LPS beta-1,4-glucosyltransferase [EC:2.4.1.-]
K13052	1.67789	0.2904	7.56541e-09	2.85821e-05	K13052 divIC, divA; cell division protein DivIC
K13498	2.81004	0.634885	9.59659e-06	0.0339431	K13498 trpCF; indole-3-glycerol phosphate synthase / phosphoribosylanthranilate isomerase [EC:4.1.1.48 5.3.1.24]
K13653	2.19084	0.468375	2.9033e-06	0.0104809	K13653 K13653; AraC family transcriptional regulator
K13747	-2.08863	0.335532	4.82101e-10	1.84307e-06	K13747 nspC; carboxynorspermidine decarboxylase [EC:4.1.1.96]
K13818	1.89913	0.386727	9.07103e-07	0.00332272	K13818 mobAB; molybdopterin-guanine dinucleotide biosynthesis protein [EC:2.7.7.77]
K13936	-1.4457	0.306815	2.45357e-06	0.00887456	K13936 mdcF; malonate transporter and related proteins
K13993	-2.88676	0.373984	1.17292e-14	4.5955e-11	K13993 HSP20; HSP20 family protein
K14058	-2.45172	0.336847	3.37682e-13	1.31392e-09	K14058 ttcA; tRNA 2-thiocytidine biosynthesis protein TtcA
K14260	1.45855	0.32134	5.65311e-06	0.0201873	K14260 alaA; alanine-synthesizing transaminase [EC:2.6.1.66 2.6.1.2]
K14441	-2.59705	0.435577	2.48689e-09	9.44523e-06	K14441 rimO; ribosomal protein S12 methylthiotransferase [EC:2.8.4.4]
K14982	1.39188	0.311808	8.04829e-06	0.0285312	K14982 ciaH; two-component system, OmpR family, sensor histidine kinase CiaH [EC:2.7.13.3]
K15532	-1.50559	0.332575	5.98035e-06	0.02132	K15532 yteR, yesR; unsaturated rhamnogalacturonyl hydrolase [EC:3.2.1.172]
K15539	3.79663	0.546038	3.57437e-12	1.38471e-08	K15539 rodZ; cytoskeleton protein RodZ
K15580	2.0755	0.310111	2.18998e-11	8.44896e-08	K15580 oppA, mppA; oligopeptide transport system substrate-binding protein
K15581	1.17865	0.2714	1.40634e-05	0.0494892	K15581 oppB; oligopeptide transport system permease protein
K15633	-3.19284	0.494068	1.03095e-10	3.96503e-07	K15633 gpmI; 2,3-bisphosphoglycerate-independent phosphoglycerate mutase [EC:5.4.2.12]
K15738	1.71836	0.373778	4.2806e-06	0.0153588	K15738 uup; ABC transport system ATP-binding/permease protein
K15984	2.21761	0.444213	5.96876e-07	0.0021971	K15984 rsmJ; 16S rRNA (guanine1516-N2)-methyltransferase [EC:2.1.1.242]
K16012	1.63464	0.348196	2.67135e-06	0.00964891	K16012 cydC; ATP-binding cassette, subfamily C, bacterial CydC
K16013	2.2983	0.443041	2.13082e-07	0.000789896	K16013 cydD; ATP-binding cassette, subfamily C, bacterial CydD
K16509	3.60211	0.751188	1.62495e-06	0.00591155	K16509 spxA; regulatory protein spx
K16788	3.30141	0.616245	8.44735e-08	0.000315255	K16788 niaX; niacin transporter
K16868	3.28737	0.74161	9.30384e-06	0.0329356	K16868 tehB; tellurite methyltransferase [EC:2.1.1.265]
K17836	1.2822	0.284945	6.80151e-06	0.024193	K17836 penP; beta-lactamase class A [EC:3.5.2.6]
K18122	-2.70701	0.459787	3.92014e-09	1.48417e-05	K18122 cat2, abfT; 4-hydroxybutyrate CoA-transferase [EC:2.8.3.-]
K18218	-1.52285	0.278536	4.56897e-08	0.000171291	K18218 tet35; tetracycline resistance efflux pump
K18220	-2.09125	0.318565	5.21823e-11	2.01163e-07	K18220 tetM, tetO; ribosomal protection tetracycline resistance protein
K18640	-1.84941	0.419652	1.04809e-05	0.0370081	K18640 parM, stbA; plasmid segregation protein ParM
K18692	3.53127	0.755721	2.97231e-06	0.0107241	K18692 cshB; ATP-dependent RNA helicase CshB [EC:3.6.4.13]
K18707	-3.49739	0.543393	1.22501e-10	4.70651e-07	K18707 mtaB; threonylcarbamoyladenosine tRNA methylthiotransferase MtaB [EC:2.8.4.5]
K18908	-1.84255	0.307943	2.18498e-09	8.30731e-06	K18908 mepA; multidrug efflux pump
K18979	1.78373	0.318202	2.07486e-08	7.80978e-05	K18979 queG; epoxyqueuosine reductase [EC:1.17.99.6]
K19002	1.44843	0.329132	1.07869e-05	0.038067	K19002 mgs, bgsB; 1,2-diacylglycerol 3-alpha-glucosyltransferase [EC:2.4.1.337]
K19222	1.45593	0.321486	5.93313e-06	0.0211575	K19222 menI, DHNAT; 1,4-dihydroxy-2-naphthoyl-CoA hydrolase [EC:3.1.2.28]
K19265	-1.58652	0.320739	7.5584e-07	0.00277393	K19265 gpr; L-glyceraldehyde 3-phosphate reductase [EC:1.1.1.-]
K19267	2.53436	0.559357	5.87495e-06	0.0209559	K19267 qorB; NAD(P)H dehydrogenase (quinone) [EC:1.6.5.2]
K19294	-2.92909	0.339047	5.66176e-18	2.22734e-14	K19294 algI; alginate O-acetyltransferase complex protein AlgI
K19824	-5.15967	0.65665	3.91637e-15	1.53483e-11	K19824 fprB; rubrerythrin
K20108	1.998	0.384955	2.10048e-07	0.000778857	K20108 malT; maltose PTS system EIICB or EIICBA component [EC:2.7.1.208]
K20444	-1.58457	0.303261	1.74054e-07	0.000646785	K20444 rfbC; O-antigen biosynthesis protein [EC:2.4.1.-]
K20509	-2.06051	0.322332	1.63191e-10	6.26815e-07	K20509 madB, oadB, gcdB, mmdB; carboxybiotin decarboxylase [EC:7.2.4.1]
K21071	-2.93205	0.339657	6.00915e-18	2.3634e-14	K21071 pfk, pfp; ATP-dependent phosphofructokinase / diphosphate-dependent phosphofructokinase [EC:2.7.1.11 2.7.1.90]
K21394	-1.37864	0.294988	2.96013e-06	0.0106831	K21394 yiaM; TRAP-type transport system small permease protein
K21395	-1.47289	0.295176	6.04178e-07	0.00222337	K21395 yiaO; TRAP-type transport system periplasmic protein
K21449	1.81375	0.40425	7.23343e-06	0.0257076	K21449 ata, sadA, emaA; trimeric autotransporter adhesin
K21739	2.91038	0.384267	3.62306e-14	1.41553e-10	K21739 rclA; probable pyridine nucleotide-disulfide oxidoreductase
K22010	1.98663	0.440158	6.37821e-06	0.0227192	K22010 pdtaR; two-component system, response regulator PdtaR
K22132	-3.37473	0.615857	4.25993e-08	0.00015979	K22132 tcdA; tRNA threonylcarbamoyladenosine dehydratase
K22162	-2.04427	0.434383	2.52445e-06	0.00912588	K22162 fpoF; F420H2 dehydrogenase subunit F [EC:1.5.7.2 1.5.98.3]
K22278	-2.86485	0.474511	1.56538e-09	5.96254e-06	K22278 pgdA; peptidoglycan-N-acetylglucosamine deacetylase [EC:3.5.1.104]
K22405	-1.9967	0.323952	7.1122e-10	2.71401e-06	K22405 fprA1_2; NADH oxidase (H2O-forming) [EC:1.6.3.4]
K22719	-1.6904	0.311251	5.60464e-08	0.000210006	K22719 envC; murein hydrolase activator
K22736	2.33381	0.505529	3.90132e-06	0.0140214	K22736 VIT; vacuolar iron transporter family protein
K23351	-2.08353	0.307553	1.24805e-11	4.8262e-08	K23351 gcdC, mmdC; glutaconyl-CoA/methylmalonyl-CoA decarboxylase subunit gamma
K23352	-1.90168	0.292039	7.42939e-11	2.85957e-07	K23352 gcdD, mmdD; glutaconyl-CoA/methylmalonyl-CoA decarboxylase subunit delta
K23393	1.33092	0.302478	1.08214e-05	0.0381779	K23393 murT; lipid II isoglutaminyl synthase (glutamine-hydrolysing) [EC:6.3.5.13]
K23775	1.61863	0.345487	2.79875e-06	0.0101063	K23775 ohrR; MarR family transcriptional regulator, organic hydroperoxide resistance regulator
K24119	1.78079	0.313825	1.39107e-08	5.24574e-05	K24119 ahpC; NADH-dependent peroxiredoxin subunit C [EC:1.11.1.26]
1Effect Size estimated from the glm R function. Positive values denote overrepresentation among co-colonizers.

## Sheet: Supplementary Table 4
Supplementary Table 4. All-against-all alignment results of the biosynthetic gene clusters detected in co-excluders and co-colonizers.
Query	Reference	Alignments	Average Identity (%)	Query coverage (%)	Reference coverage (%)
GUT_GENOME000004_26.region001__NRPS	GUT_GENOME000004_26.region001__NRPS	4	100	98.46	98.46
GUT_GENOME000004_26.region001__NRPS	GUT_GENOME000662_9.region001__NRPS	4	88.26	12.82	8.65
GUT_GENOME000004_26.region001__NRPS	GUT_GENOME000149_7.region001__cyclic-lactone-autoinducer	1	89.72	7.6	14.21
GUT_GENOME000004_26.region001__NRPS	GUT_GENOME000149_7.region001__NRPS_cyclic-lactone-autoinducer	1	89.72	7.6	9.25
GUT_GENOME000004_26.region001__NRPS	GUT_GENOME091092_11.region001__cyclic-lactone-autoinducer	1	97.65	5.48	10.25
GUT_GENOME000004_26.region001__NRPS	GUT_GENOME091092_11.region001__NRPS_cyclic-lactone-autoinducer	3	96.31	9.78	6.35
GUT_GENOME000004_29.region001__NRPS	GUT_GENOME000004_29.region001__NRPS	1	100	100	100
GUT_GENOME000004_29.region001__NRPS	GUT_GENOME140264_1.region001__NRPS	1	80.47	27.42	32.28
GUT_GENOME000004_29.region001__NRPS	GUT_GENOME001831_3.region001__ranthipeptide	1	76.2	4.35	4.81
GUT_GENOME000004_29.region001__NRPS	GUT_GENOME000004_4.region001__ranthipeptide	1	91.57	0.42	0.77
GUT_GENOME000004_29.region001__NRPS	GUT_GENOME239673_30.region001__NRPS	1	82.07	0.37	0.3
GUT_GENOME000004_4.region001__ranthipeptide	GUT_GENOME000004_4.region001__ranthipeptide	3	100	98.92	98.92
GUT_GENOME000004_4.region001__ranthipeptide	GUT_GENOME001261_3.region001__ranthipeptide	1	77.88	7.52	7.54
GUT_GENOME000004_4.region001__ranthipeptide	GUT_GENOME274363_20.region001__cyclic-lactone-autoinducer	1	73.95	8	8.38
GUT_GENOME000004_4.region001__ranthipeptide	GUT_GENOME000706_7.region001__ranthipeptide	1	72.92	8.62	8.59
GUT_GENOME000004_4.region001__ranthipeptide	GUT_GENOME096402_4.region001__ranthipeptide	2	76.98	5.77	5.74
GUT_GENOME000004_4.region001__ranthipeptide	GUT_GENOME000295_9.region001__ranthipeptide	2	76.82	5.13	5.08
GUT_GENOME000004_4.region001__ranthipeptide	GUT_GENOME095993_11.region001__ranthipeptide	2	73.08	10.5	10.5
GUT_GENOME000004_4.region001__ranthipeptide	GUT_GENOME001831_3.region001__ranthipeptide	1	74.47	4.8	2.9
GUT_GENOME000004_4.region001__ranthipeptide	GUT_GENOME095983_8.region001__ranthipeptide	2	74.81	5.29	5.29
GUT_GENOME000004_4.region001__ranthipeptide	GUT_GENOME001208_1.region001__ranthipeptide	2	72.8	6.03	5.96
GUT_GENOME000004_4.region001__ranthipeptide	GUT_GENOME000133_4.region001__ranthipeptide	1	76.37	2.16	2.14
GUT_GENOME000004_4.region001__ranthipeptide	GUT_GENOME000004_29.region001__NRPS	1	91.57	0.77	0.42
GUT_GENOME000004_4.region001__ranthipeptide	GUT_GENOME001105_7.region001__ranthipeptide	1	75.1	2.33	2.35
GUT_GENOME000004_4.region001__ranthipeptide	GUT_GENOME272761_17.region001__ranthipeptide	1	74.4	2.45	2.46
GUT_GENOME000004_4.region001__ranthipeptide	GUT_GENOME000629_45.region001__ranthipeptide	1	75.05	2.08	4.04
GUT_GENOME000004_4.region001__ranthipeptide	GUT_GENOME262194_34.region001__ranthipeptide	1	81.19	1	1.03
GUT_GENOME000004_4.region001__ranthipeptide	GUT_GENOME143157_4.region001__ranthipeptide	2	74.18	3.2	3.19
GUT_GENOME000004_4.region001__ranthipeptide	GUT_GENOME157463_7.region001__ranthipeptide	1	74.55	1.49	1.52
GUT_GENOME000004_4.region001__ranthipeptide	GUT_GENOME154740_1.region001__ranthipeptide	1	73.1	1.81	1.8
GUT_GENOME000004_4.region001__ranthipeptide	GUT_GENOME096670_67.region001__ranthipeptide	1	83.45	0.64	0.92
GUT_GENOME000004_4.region001__ranthipeptide	GUT_GENOME096178_1.region001__ranthipeptide	1	85.25	0.56	0.56
GUT_GENOME000004_4.region001__ranthipeptide	GUT_GENOME096485_3.region001__ranthipeptide	1	82.73	0.64	0.64
GUT_GENOME000004_4.region001__ranthipeptide	GUT_GENOME096228_3.region002__ranthipeptide	1	82.73	0.64	0.64
GUT_GENOME000004_4.region001__ranthipeptide	GUT_GENOME096375_1.region002__ranthipeptide	1	77.57	0.96	0.97
GUT_GENOME000004_4.region001__ranthipeptide	GUT_GENOME001636_2.region001__ranthipeptide	1	72.25	1.91	1.89
GUT_GENOME000004_4.region001__ranthipeptide	GUT_GENOME001401_2.region001__ranthipeptide	1	72.21	1.91	1.89
GUT_GENOME000004_4.region001__ranthipeptide	GUT_GENOME001241_6.region002__ranthipeptide	1	84.21	0.53	0.52
GUT_GENOME000004_4.region001__ranthipeptide	GUT_GENOME000149_3.region001__ranthipeptide	1	72.76	1.41	1.41
GUT_GENOME000008_3.region001__RRE-containing	GUT_GENOME000008_3.region001__RRE-containing	1	100	100	100
GUT_GENOME000008_3.region001__RRE-containing	GUT_GENOME218891_18.region001__RRE-containing	6	94.1	93.86	94.17
GUT_GENOME000008_3.region001__RRE-containing	GUT_GENOME000285_2.region001__RRE-containing	10	83.11	68.83	68.71
GUT_GENOME000008_3.region001__RRE-containing	GUT_GENOME095971_3.region001__RRE-containing	5	78.43	32.11	32.15
GUT_GENOME000008_3.region001__RRE-containing	GUT_GENOME096286_2.region001__RRE-containing	5	78.73	23.26	23.47
GUT_GENOME000035_2.region001__RRE-containing	GUT_GENOME000035_2.region001__RRE-containing	2	99.93	100	100
GUT_GENOME000035_2.region001__RRE-containing	GUT_GENOME096080_32.region001__RRE-containing	5	90.81	93.54	93.3
GUT_GENOME000035_2.region001__RRE-containing	GUT_GENOME001120_2.region001__RRE-containing	6	83.83	75.54	75.64
GUT_GENOME000035_2.region001__RRE-containing	GUT_GENOME000122_11.region001__RRE-containing	6	84.86	61.93	61.72
GUT_GENOME000035_2.region001__RRE-containing	GUT_GENOME001418_12.region001__RRE-containing	3	78.29	22.71	22.86
GUT_GENOME000035_2.region001__RRE-containing	GUT_GENOME118228_38.region001__RRE-containing	2	78.04	7.54	9.35
GUT_GENOME000035_2.region001__RRE-containing	GUT_GENOME239662_3.region001__RRE-containing	1	81.66	2.5	2.51
GUT_GENOME000035_2.region001__RRE-containing	GUT_GENOME096083_13.region001__RRE-containing	1	80.04	2.55	2.55
GUT_GENOME000035_2.region001__RRE-containing	GUT_GENOME000231_17.region001__RRE-containing	1	79.92	2.5	2.51
GUT_GENOME000035_7.region001__arylpolyene	GUT_GENOME000035_7.region001__arylpolyene	1	100	100	100
GUT_GENOME000035_7.region001__arylpolyene	GUT_GENOME140299_13.region001__RRE-containing	1	70.79	2.8	6.63
GUT_GENOME000035_7.region001__arylpolyene	GUT_GENOME096191_1.region001__arylpolyene	1	94.87	0.08	0.11
GUT_GENOME000047_12.region001__arylpolyene	GUT_GENOME000047_12.region001__arylpolyene	2	100	99.38	99.38
GUT_GENOME000047_12.region001__arylpolyene	GUT_GENOME143760_3.region005__arylpolyene	7	88.18	78.92	78.84
GUT_GENOME000047_12.region001__arylpolyene	GUT_GENOME146008_29.region001__arylpolyene	3	84.74	70.77	70.83
GUT_GENOME000047_12.region001__arylpolyene	GUT_GENOME143746_10.region001__arylpolyene	4	84	79.45	79.58
GUT_GENOME000047_12.region001__arylpolyene	GUT_GENOME143749_5.region001__arylpolyene	4	84.25	84.51	84.59
GUT_GENOME000047_12.region001__arylpolyene	GUT_GENOME171567_19.region001__arylpolyene	4	84.04	69.77	80.79
GUT_GENOME000047_12.region001__arylpolyene	GUT_GENOME143752_10.region001__arylpolyene	6	84.02	93.44	93.57
GUT_GENOME000047_12.region001__arylpolyene	GUT_GENOME000057_10.region001__arylpolyene	7	87.42	77.01	76.98
GUT_GENOME000047_12.region001__arylpolyene	GUT_GENOME145695_9.region001__arylpolyene	6	78.2	53.86	60.81
GUT_GENOME000047_12.region001__arylpolyene	GUT_GENOME145983_1.region003__arylpolyene	3	77.49	29.46	29.48
GUT_GENOME000047_12.region001__arylpolyene	GUT_GENOME171356_5.region001__arylpolyene	4	77.53	33.01	33.02
GUT_GENOME000047_12.region001__arylpolyene	GUT_GENOME000595_5.region001__arylpolyene	5	76.29	40.92	40.99
GUT_GENOME000047_12.region001__arylpolyene	GUT_GENOME143711_14.region001__arylpolyene	3	76.17	30.89	38.73
GUT_GENOME000047_12.region001__arylpolyene	GUT_GENOME143760_3.region001__NRPS	2	96.3	0.24	0.25
GUT_GENOME000047_12.region001__arylpolyene	GUT_GENOME001417_2.region002__NRPS	2	90.38	0.18	0.35
GUT_GENOME000047_12.region001__arylpolyene	GUT_GENOME143751_52.region001__NRPS	4	96.07	0.25	0.4
GUT_GENOME000047_12.region001__arylpolyene	GUT_GENOME143747_2.region002__NRPS	2	97.4	0.18	0.18
GUT_GENOME000047_12.region001__arylpolyene	GUT_GENOME171567_1.region001__NRPS	1	100	0.08	0.08
GUT_GENOME000047_1.region001__RiPP-like	GUT_GENOME000047_1.region001__RiPP-like	1	100	100	100
GUT_GENOME000047_1.region001__RiPP-like	GUT_GENOME143752_6.region001__RiPP-like	1	97.72	74.98	74.97
GUT_GENOME000047_1.region002__thiopeptide	GUT_GENOME000047_1.region002__thiopeptide	2	100	99.14	99.14
GUT_GENOME000047_1.region002__thiopeptide	GUT_GENOME143746_11.region001__thiopeptide	2	90.87	99.03	99.03
GUT_GENOME000047_1.region002__thiopeptide	GUT_GENOME143751_28.region001__thiopeptide	2	90.81	99.03	99.03
GUT_GENOME000047_1.region002__thiopeptide	GUT_GENOME171567_64.region001__thiopeptide	2	91.78	79.36	99
GUT_GENOME000047_1.region002__thiopeptide	GUT_GENOME001417_2.region001__thiopeptide	2	90.11	99.03	99.04
GUT_GENOME000047_1.region002__thiopeptide	GUT_GENOME143740_2.region001__thiopeptide	2	89.77	99.07	99.03
GUT_GENOME000047_1.region002__thiopeptide	GUT_GENOME143760_3.region002__thiopeptide	2	89.94	99.14	99.13
GUT_GENOME000047_1.region002__thiopeptide	GUT_GENOME143747_2.region003__thiopeptide	2	89	99.14	99.15
GUT_GENOME000047_1.region002__thiopeptide	GUT_GENOME000057_13.region001__thiopeptide	2	89.17	76.87	76.87
GUT_GENOME000047_1.region002__thiopeptide	GUT_GENOME143752_7.region001__thiopeptide	2	89.17	72.09	98.16
GUT_GENOME000047_1.region002__thiopeptide	GUT_GENOME171356_11.region001__thiopeptide	6	83.76	69.47	69.45
GUT_GENOME000047_1.region002__thiopeptide	GUT_GENOME143711_14.region002__thiopeptide	6	84.52	56.17	78.48
GUT_GENOME000047_1.region002__thiopeptide	GUT_GENOME000563_1.region001__thiopeptide	7	83.7	81.58	81.58
GUT_GENOME000047_1.region002__thiopeptide	GUT_GENOME000595_1.region001__thiopeptide	6	84.49	68.68	68.62
GUT_GENOME000047_1.region002__thiopeptide	GUT_GENOME147598_1.region003__thiopeptide	7	83.58	87.8	87.74
GUT_GENOME000047_1.region002__thiopeptide	GUT_GENOME140808_17.region001__thiopeptide	3	84.33	42.12	42.07
GUT_GENOME000047_1.region002__thiopeptide	GUT_GENOME145695_7.region001__thiopeptide	5	84.07	70.85	70.75
GUT_GENOME000047_1.region002__thiopeptide	GUT_GENOME145698_5.region001__thiopeptide	6	83.6	83.79	83.72
GUT_GENOME000047_1.region002__thiopeptide	GUT_GENOME143724_1.region001__thiopeptide	7	84.03	63.09	62.83
GUT_GENOME000047_1.region002__thiopeptide	GUT_GENOME103766_1.region001__thiopeptide	8	83.46	77.82	77.47
GUT_GENOME000047_1.region002__thiopeptide	GUT_GENOME145378_34.region001__thiopeptide	5	84.04	51.27	71.59
GUT_GENOME000047_1.region002__thiopeptide	GUT_GENOME145983_1.region001__thiopeptide	5	84.11	57.61	57.56
GUT_GENOME000047_1.region002__thiopeptide	GUT_GENOME145980_1.region002__thiopeptide	4	80.39	27.9	28.1
GUT_GENOME000047_2.region001__siderophore	GUT_GENOME000047_2.region001__siderophore	2	100	97.82	97.82
GUT_GENOME000047_2.region001__siderophore	GUT_GENOME146008_21.region001__siderophore	1	92.23	90.55	90.57
GUT_GENOME000047_2.region001__siderophore	GUT_GENOME143749_40.region001__siderophore	1	91.1	90.55	90.57
GUT_GENOME000047_2.region001__siderophore	GUT_GENOME143746_4.region001__siderophore	1	90.53	90.53	90.57
GUT_GENOME000047_2.region001__siderophore	GUT_GENOME143751_31.region001__siderophore	2	90.66	90.07	90.08
GUT_GENOME000047_2.region001__siderophore	GUT_GENOME001417_7.region001__siderophore	4	88.9	94.75	94.75
GUT_GENOME000047_2.region001__siderophore	GUT_GENOME001417_7.region001__arylpolyene_siderophore	4	88.9	94.75	27.7
GUT_GENOME000047_2.region001__siderophore	GUT_GENOME143740_10.region001__siderophore	1	89.08	71.07	71.09
GUT_GENOME000047_2.region001__siderophore	GUT_GENOME143760_3.region004__siderophore	1	88.94	71.2	71.16
GUT_GENOME000047_2.region001__siderophore	GUT_GENOME000057_1.region001__siderophore	2	87.81	77.18	77.15
GUT_GENOME000047_2.region001__siderophore	GUT_GENOME143747_2.region004__siderophore	1	88.02	71.16	71.19
GUT_GENOME000047_2.region001__siderophore	GUT_GENOME143752_1.region001__siderophore	2	86.54	78.58	78.58
GUT_GENOME000047_2.region001__siderophore	GUT_GENOME001417_7.region001__arylpolyene	3	90.68	38.06	13.35
GUT_GENOME000047_4.region001__ladderane	GUT_GENOME000047_4.region001__ladderane	1	100	100	100
GUT_GENOME000047_4.region001__ladderane	GUT_GENOME000057_8.region001__ladderane	2	85.85	80.37	80.33
GUT_GENOME000047_4.region001__ladderane	GUT_GENOME143747_2.region001__ladderane	5	83.68	84.13	84.1
GUT_GENOME000047_4.region001__ladderane	GUT_GENOME143740_3.region002__ladderane	5	84.16	93.1	93.1
GUT_GENOME000047_4.region001__ladderane	GUT_GENOME143740_3.region001__NRPS	1	84.54	0.23	0.28
GUT_GENOME000057_10.region001__arylpolyene	GUT_GENOME000057_10.region001__arylpolyene	1	100	100	100
GUT_GENOME000057_10.region001__arylpolyene	GUT_GENOME143760_3.region005__arylpolyene	6	91.54	64.48	64.47
GUT_GENOME000057_10.region001__arylpolyene	GUT_GENOME171567_19.region001__arylpolyene	8	83.4	48.3	55.91
GUT_GENOME000057_10.region001__arylpolyene	GUT_GENOME143749_5.region001__arylpolyene	8	83.46	62.86	62.97
GUT_GENOME000057_10.region001__arylpolyene	GUT_GENOME143746_10.region001__arylpolyene	6	82.81	57.96	58.02
GUT_GENOME000057_10.region001__arylpolyene	GUT_GENOME146008_29.region001__arylpolyene	5	83.78	52.12	52.2
GUT_GENOME000057_10.region001__arylpolyene	GUT_GENOME143752_10.region001__arylpolyene	8	82.95	71.72	71.83
GUT_GENOME000057_10.region001__arylpolyene	GUT_GENOME000047_12.region001__arylpolyene	7	87.42	76.98	77.01
GUT_GENOME000057_10.region001__arylpolyene	GUT_GENOME145695_9.region001__arylpolyene	5	78.18	37.47	42.25
GUT_GENOME000057_10.region001__arylpolyene	GUT_GENOME145983_1.region003__arylpolyene	4	76.47	35.19	35.17
GUT_GENOME000057_10.region001__arylpolyene	GUT_GENOME143711_14.region001__arylpolyene	2	75.93	31.74	39.79
GUT_GENOME000057_10.region001__arylpolyene	GUT_GENOME000595_5.region001__arylpolyene	7	77.44	50.5	50.69
GUT_GENOME000057_10.region001__arylpolyene	GUT_GENOME171356_5.region001__arylpolyene	4	76.03	34.88	34.97
GUT_GENOME000057_10.region001__arylpolyene	GUT_GENOME146008_34.region001__NRPS	2	95.79	0.22	0.32
GUT_GENOME000057_10.region001__arylpolyene	GUT_GENOME143747_2.region002__NRPS	2	95.7	0.21	0.21
GUT_GENOME000057_10.region001__arylpolyene	GUT_GENOME171567_1.region001__NRPS	1	94.23	0.12	0.12
GUT_GENOME000057_10.region001__arylpolyene	GUT_GENOME143740_3.region001__NRPS	2	94	0.23	0.15
GUT_GENOME000057_10.region001__arylpolyene	GUT_GENOME000057_4.region001__NRPS	2	95.6	0.21	0.21
GUT_GENOME000057_10.region001__arylpolyene	GUT_GENOME001417_2.region002__NRPS	2	97.14	0.09	0.16
GUT_GENOME000057_10.region001__arylpolyene	GUT_GENOME143751_52.region001__NRPS	1	100	0.07	0.07
GUT_GENOME000057_13.region001__thiopeptide	GUT_GENOME000057_13.region001__thiopeptide	1	100	100	100
GUT_GENOME000057_13.region001__thiopeptide	GUT_GENOME143760_3.region002__thiopeptide	2	91.28	83.16	83.18
GUT_GENOME000057_13.region001__thiopeptide	GUT_GENOME143751_28.region001__thiopeptide	2	87.86	83.15	83.18
GUT_GENOME000057_13.region001__thiopeptide	GUT_GENOME143747_2.region003__thiopeptide	1	88.39	77.92	77.95
GUT_GENOME000057_13.region001__thiopeptide	GUT_GENOME143740_2.region001__thiopeptide	1	87.88	77.73	77.71
GUT_GENOME000057_13.region001__thiopeptide	GUT_GENOME001417_2.region001__thiopeptide	3	89.22	76.46	76.45
GUT_GENOME000057_13.region001__thiopeptide	GUT_GENOME143746_11.region001__thiopeptide	3	88.88	77.48	77.49
GUT_GENOME000057_13.region001__thiopeptide	GUT_GENOME171567_64.region001__thiopeptide	1	91.01	58	72.35
GUT_GENOME000057_13.region001__thiopeptide	GUT_GENOME000047_1.region002__thiopeptide	2	89.17	76.87	76.87
GUT_GENOME000057_13.region001__thiopeptide	GUT_GENOME143752_7.region001__thiopeptide	3	88.15	72.67	98.99
GUT_GENOME000057_13.region001__thiopeptide	GUT_GENOME171356_11.region001__thiopeptide	5	83.38	65.76	65.7
GUT_GENOME000057_13.region001__thiopeptide	GUT_GENOME143711_14.region002__thiopeptide	5	84.32	57.4	80.21
GUT_GENOME000057_13.region001__thiopeptide	GUT_GENOME000563_1.region001__thiopeptide	5	83.44	67.51	67.42
GUT_GENOME000057_13.region001__thiopeptide	GUT_GENOME145983_1.region001__thiopeptide	3	83.14	54.9	54.94
GUT_GENOME000057_13.region001__thiopeptide	GUT_GENOME140808_17.region001__thiopeptide	3	84.42	42.49	42.44
GUT_GENOME000057_13.region001__thiopeptide	GUT_GENOME000595_1.region001__thiopeptide	5	83.29	66.51	66.41
GUT_GENOME000057_13.region001__thiopeptide	GUT_GENOME103766_1.region001__thiopeptide	6	83.48	67.35	66.98
GUT_GENOME000057_13.region001__thiopeptide	GUT_GENOME145378_34.region001__thiopeptide	4	84.11	52.27	72.99
GUT_GENOME000057_13.region001__thiopeptide	GUT_GENOME143724_1.region001__thiopeptide	6	83.99	64.02	63.69
GUT_GENOME000057_13.region001__thiopeptide	GUT_GENOME147598_1.region003__thiopeptide	5	83.77	62.38	62.35
GUT_GENOME000057_13.region001__thiopeptide	GUT_GENOME145698_5.region001__thiopeptide	5	83.81	62.1	62.06
GUT_GENOME000057_13.region001__thiopeptide	GUT_GENOME145695_7.region001__thiopeptide	5	82.41	57.65	57.72
GUT_GENOME000057_13.region001__thiopeptide	GUT_GENOME145980_1.region002__thiopeptide	3	81.69	22.35	22.52
GUT_GENOME000057_1.region001__siderophore	GUT_GENOME000057_1.region001__siderophore	1	100	100	100
GUT_GENOME000057_1.region001__siderophore	GUT_GENOME143760_3.region004__siderophore	2	90.54	94.05	94.03
GUT_GENOME000057_1.region001__siderophore	GUT_GENOME146008_21.region001__siderophore	1	88.91	72.33	72.38
GUT_GENOME000057_1.region001__siderophore	GUT_GENOME143751_31.region001__siderophore	2	88.58	72.33	72.37
GUT_GENOME000057_1.region001__siderophore	GUT_GENOME000047_2.region001__siderophore	2	87.81	77.15	77.18
GUT_GENOME000057_1.region001__siderophore	GUT_GENOME143746_4.region001__siderophore	1	88.27	72.04	72.08
GUT_GENOME000057_1.region001__siderophore	GUT_GENOME143749_40.region001__siderophore	1	88.04	72.6	72.65
GUT_GENOME000057_1.region001__siderophore	GUT_GENOME143740_10.region001__siderophore	2	85.97	88.72	88.74
GUT_GENOME000057_1.region001__siderophore	GUT_GENOME143747_2.region004__siderophore	2	85.86	89.91	89.94
GUT_GENOME000057_1.region001__siderophore	GUT_GENOME001417_7.region001__siderophore	1	87.42	72.32	72.35
GUT_GENOME000057_1.region001__siderophore	GUT_GENOME001417_7.region001__arylpolyene_siderophore	7	87.63	80.26	24.53
GUT_GENOME000057_1.region001__siderophore	GUT_GENOME143752_1.region001__siderophore	2	84.35	89.82	89.87
GUT_GENOME000057_1.region001__siderophore	GUT_GENOME001417_7.region001__arylpolyene	7	89.22	42.42	16.17
GUT_GENOME000057_3.region001__RRE-containing	GUT_GENOME000057_3.region001__RRE-containing	1	100	100	100
GUT_GENOME000057_3.region001__RRE-containing	GUT_GENOME143760_3.region003__redox-cofactor	4	89.15	86.14	78.88
GUT_GENOME000057_3.region001__RRE-containing	GUT_GENOME147598_1.region004__redox-cofactor	1	80.03	32.77	29.97
GUT_GENOME000057_3.region001__RRE-containing	GUT_GENOME145695_2.region002__redox-cofactor	1	82.23	26.96	24.65
GUT_GENOME000057_3.region001__RRE-containing	GUT_GENOME145698_2.region001__redox-cofactor	1	82.11	27.11	24.79
GUT_GENOME000057_4.region001__NRPS	GUT_GENOME000057_4.region001__NRPS	6	99.99	99.75	99.75
GUT_GENOME000057_4.region001__NRPS	GUT_GENOME146008_34.region001__NRPS	7	89.95	58.69	86.29
GUT_GENOME000057_4.region001__NRPS	GUT_GENOME143747_2.region002__NRPS	5	88.64	75.17	75.04
GUT_GENOME000057_4.region001__NRPS	GUT_GENOME171567_1.region001__NRPS	7	91.41	80.01	84.29
GUT_GENOME000057_4.region001__NRPS	GUT_GENOME143749_12.region001__NRPS	6	90.6	70.02	70.03
GUT_GENOME000057_4.region001__NRPS	GUT_GENOME143752_4.region001__NRPS	7	87.29	74.34	74.31
GUT_GENOME000057_4.region001__NRPS	GUT_GENOME143740_3.region001__NRPS	4	89.99	54.48	69.67
GUT_GENOME000057_4.region001__NRPS	GUT_GENOME143760_3.region001__NRPS	7	90.94	79.86	79.88
GUT_GENOME000057_4.region001__NRPS	GUT_GENOME143746_6.region001__NRPS	2	91.49	31.05	56.91
GUT_GENOME000057_4.region001__NRPS	GUT_GENOME143751_52.region001__NRPS	7	89.77	77.37	77.43
GUT_GENOME000057_4.region001__NRPS	GUT_GENOME001417_2.region002__NRPS	7	89.77	79.64	79.63
GUT_GENOME000057_4.region001__NRPS	GUT_GENOME147598_1.region002__NRPS	6	81.17	57.15	57.19
GUT_GENOME000057_4.region001__NRPS	GUT_GENOME145695_11.region001__NRPS	8	81.7	56.75	56.82
GUT_GENOME000057_4.region001__NRPS	GUT_GENOME145698_23.region001__NRPS	5	79.95	40.74	51.68
GUT_GENOME000057_4.region001__NRPS	GUT_GENOME231247_50.region001__NRPS	6	79.43	44.92	60.38
GUT_GENOME000057_4.region001__NRPS	GUT_GENOME140826_3.region001__NRPS	5	77.42	44.67	44.68
GUT_GENOME000057_4.region001__NRPS	GUT_GENOME231453_3.region001__NRPS	6	77.21	47.2	47.39
GUT_GENOME000057_4.region001__NRPS	GUT_GENOME145983_1.region002__NRPS	5	77.75	36.72	36.71
GUT_GENOME000057_4.region001__NRPS	GUT_GENOME140808_7.region001__NRPS	5	78.46	33.58	33.59
GUT_GENOME000057_4.region001__NRPS	GUT_GENOME145378_26.region001__NRPS	4	76.84	39.6	39.62
GUT_GENOME000057_4.region001__NRPS	GUT_GENOME103766_1.region002__NRPS	5	77.33	44.71	44.96
GUT_GENOME000057_4.region001__NRPS	GUT_GENOME000563_1.region002__NRPS	4	76.76	39.69	39.87
GUT_GENOME000057_4.region001__NRPS	GUT_GENOME143711_2.region001__NRPS	6	79.48	39.76	39.81
GUT_GENOME000057_4.region001__NRPS	GUT_GENOME000595_4.region001__NRPS	6	77.39	31.15	31.3
GUT_GENOME000057_4.region001__NRPS	GUT_GENOME143724_1.region002__NRPS	6	78.01	39.17	39.34
GUT_GENOME000057_4.region001__NRPS	GUT_GENOME171356_3.region001__NRPS	5	77.92	39.5	43.04
GUT_GENOME000057_4.region001__NRPS	GUT_GENOME171567_19.region001__arylpolyene	3	93.09	0.89	0.9
GUT_GENOME000057_4.region001__NRPS	GUT_GENOME143749_5.region001__arylpolyene	3	96.87	0.21	0.2
GUT_GENOME000057_4.region001__NRPS	GUT_GENOME000057_10.region001__arylpolyene	2	95.6	0.21	0.21
GUT_GENOME000057_4.region001__NRPS	GUT_GENOME143760_3.region005__arylpolyene	1	97.37	0.09	0.09
GUT_GENOME000057_4.region001__NRPS	GUT_GENOME146008_29.region001__arylpolyene	1	97.37	0.09	0.08
GUT_GENOME000057_8.region001__ladderane	GUT_GENOME000057_8.region001__ladderane	1	100	100	100
GUT_GENOME000057_8.region001__ladderane	GUT_GENOME000047_4.region001__ladderane	2	85.85	80.33	80.37
GUT_GENOME000057_8.region001__ladderane	GUT_GENOME143747_2.region001__ladderane	3	82.63	76.78	76.67
GUT_GENOME000057_8.region001__ladderane	GUT_GENOME143740_3.region002__ladderane	4	82.13	69.71	69.75
GUT_GENOME000092_10.region001__cyclic-lactone-autoinducer	GUT_GENOME000092_10.region001__cyclic-lactone-autoinducer	3	100	100	100
GUT_GENOME000092_10.region001__cyclic-lactone-autoinducer	GUT_GENOME147678_1.region002__cyclic-lactone-autoinducer	2	78.5	13.73	13.84
GUT_GENOME000092_10.region001__cyclic-lactone-autoinducer	GUT_GENOME000152_8.region001__cyclic-lactone-autoinducer	1	86.24	2.09	2.1
GUT_GENOME000092_3.region001__ranthipeptide	GUT_GENOME000092_3.region001__ranthipeptide	1	100	100	100
GUT_GENOME000092_3.region001__ranthipeptide	GUT_GENOME001115_5.region001__ranthipeptide	3	83.96	40.5	40.58
GUT_GENOME000092_3.region001__ranthipeptide	GUT_GENOME000152_1.region001__ranthipeptide	3	83.1	40.99	41.03
GUT_GENOME000092_3.region001__ranthipeptide	GUT_GENOME155439_8.region001__ranthipeptide	4	83.67	31.63	31.58
GUT_GENOME000092_3.region001__ranthipeptide	GUT_GENOME095967_1.region001__ranthipeptide	4	83.72	31.26	31.2
GUT_GENOME000092_3.region001__ranthipeptide	GUT_GENOME042029_194.region001__ranthipeptide	1	87.29	10.57	70.94
GUT_GENOME000092_3.region001__ranthipeptide	GUT_GENOME154740_1.region001__ranthipeptide	5	83.58	31.75	31.74
GUT_GENOME000092_3.region001__ranthipeptide	GUT_GENOME209802_1.region001__ranthipeptide	5	84.94	28.5	28.5
GUT_GENOME000092_3.region001__ranthipeptide	GUT_GENOME140074_3.region001__ranthipeptide	4	83.73	28.01	28
GUT_GENOME000092_3.region001__ranthipeptide	GUT_GENOME147678_1.region001__ranthipeptide	3	83.82	13.84	13.85
GUT_GENOME000092_3.region001__ranthipeptide	GUT_GENOME123416_7.region001__ranthipeptide	2	83.85	12.59	12.61
GUT_GENOME000092_3.region001__ranthipeptide	GUT_GENOME128273_21.region001__ranthipeptide	2	82.1	5.49	5.49
GUT_GENOME000092_3.region001__ranthipeptide	GUT_GENOME036500_118.region001__ranthipeptide	1	76.45	7.27	43.78
GUT_GENOME000092_3.region001__ranthipeptide	GUT_GENOME158523_17.region001__ranthipeptide	1	76.83	7	7.04
GUT_GENOME000092_3.region001__ranthipeptide	GUT_GENOME035872_154.region001__ranthipeptide	1	76.45	7.27	43.16
GUT_GENOME000092_3.region001__ranthipeptide	GUT_GENOME001105_15.region001__NRPS	1	74.7	8.97	4.46
GUT_GENOME000092_3.region001__ranthipeptide	GUT_GENOME124777_94.region001__ranthipeptide	1	75.75	7.27	29.59
GUT_GENOME000092_3.region001__ranthipeptide	GUT_GENOME232915_106.region001__ranthipeptide	1	76.7	6.23	6.87
GUT_GENOME000092_3.region001__ranthipeptide	GUT_GENOME000367_10.region001__ranthipeptide	2	76.14	6.86	6.85
GUT_GENOME000092_3.region001__ranthipeptide	GUT_GENOME251083_2.region001__ranthipeptide	1	77.7	4.98	5.45
GUT_GENOME000092_3.region001__ranthipeptide	GUT_GENOME238522_13.region001__ranthipeptide	1	72.61	6.98	7.06
GUT_GENOME000092_3.region001__ranthipeptide	GUT_GENOME239673_20.region001__ranthipeptide	1	70.92	3.92	4.07
GUT_GENOME000092_3.region001__ranthipeptide	GUT_GENOME140345_1.region001__ranthipeptide	2	79.37	1.6	1.61
GUT_GENOME000092_3.region001__ranthipeptide	GUT_GENOME248577_71.region001__ranthipeptide	1	73.55	1.78	3.3
GUT_GENOME000092_3.region001__ranthipeptide	GUT_GENOME082932_47.region001__ranthipeptide	1	92.41	0.36	0.68
GUT_GENOME000092_3.region001__ranthipeptide	GUT_GENOME140268_3.region001__ranthipeptide	2	89.78	0.63	0.63
GUT_GENOME000092_3.region001__ranthipeptide	GUT_GENOME001016_16.region001__ranthipeptide	1	86.32	0.44	0.43
GUT_GENOME000092_3.region001__ranthipeptide	GUT_GENOME000980_17.region001__ranthipeptide	1	84.44	0.4	0.4
GUT_GENOME000092_3.region001__ranthipeptide	GUT_GENOME113180_30.region001__ranthipeptide	1	86.08	0.36	0.35
GUT_GENOME000092_3.region001__ranthipeptide	GUT_GENOME000586_14.region001__ranthipeptide	1	87.32	0.33	0.33
GUT_GENOME000092_3.region001__ranthipeptide	GUT_GENOME085442_131.region001__ranthipeptide	1	85.9	0.36	0.35
GUT_GENOME000092_3.region001__ranthipeptide	GUT_GENOME096670_67.region001__ranthipeptide	1	84.34	0.37	0.53
GUT_GENOME000092_3.region001__ranthipeptide	GUT_GENOME096485_3.region001__ranthipeptide	1	84.34	0.37	0.37
GUT_GENOME000092_3.region001__ranthipeptide	GUT_GENOME096228_3.region002__ranthipeptide	1	84.34	0.37	0.37
GUT_GENOME000092_3.region001__ranthipeptide	GUT_GENOME007693_2.region001__ranthipeptide	1	92.59	0.25	0.25
GUT_GENOME000092_3.region001__ranthipeptide	GUT_GENOME001471_7.region001__ranthipeptide	1	86.49	0.33	0.33
GUT_GENOME000092_3.region001__ranthipeptide	GUT_GENOME000662_8.region001__ranthipeptide	1	84.81	0.36	0.36
GUT_GENOME000092_3.region001__ranthipeptide	GUT_GENOME001135_13.region001__ranthipeptide	1	82.72	0.37	0.37
GUT_GENOME000092_6.region001__cyclic-lactone-autoinducer	GUT_GENOME000092_6.region001__cyclic-lactone-autoinducer	3	99.99	100	100
GUT_GENOME000092_6.region001__cyclic-lactone-autoinducer	GUT_GENOME000152_8.region001__cyclic-lactone-autoinducer	3	95.09	43.01	44.89
GUT_GENOME000092_6.region001__cyclic-lactone-autoinducer	GUT_GENOME147678_1.region002__cyclic-lactone-autoinducer	4	93.63	43.61	45.46
GUT_GENOME000092_6.region001__cyclic-lactone-autoinducer	GUT_GENOME095967_3.region001__cyclic-lactone-autoinducer	6	94.48	43.88	46.01
GUT_GENOME000092_6.region001__cyclic-lactone-autoinducer	GUT_GENOME001115_14.region001__cyclic-lactone-autoinducer	1	92.62	16.83	26.38
GUT_GENOME000092_6.region001__cyclic-lactone-autoinducer	GUT_GENOME000136_22.region001__cyclic-lactone-autoinducer	1	88.31	0.36	0.37
GUT_GENOME000094_2.region001__T3PKS	GUT_GENOME000094_2.region001__T3PKS	15	99.93	100	100
GUT_GENOME000094_2.region001__T3PKS	GUT_GENOME174135_27.region001__T3PKS	8	95.25	35.29	85.39
GUT_GENOME000094_2.region001__T3PKS	GUT_GENOME075582_31.region001__T3PKS	14	88.98	44.89	89.12
GUT_GENOME000094_2.region001__T3PKS	GUT_GENOME001139_1.region001__T3PKS	13	94.95	90.95	91.37
GUT_GENOME000094_2.region001__T3PKS	GUT_GENOME095490_38.region001__T3PKS	7	95.17	22.51	95.58
GUT_GENOME000094_2.region001__T3PKS	GUT_GENOME095879_46.region001__T3PKS	18	88.88	24.4	94.12
GUT_GENOME000094_2.region001__T3PKS	GUT_GENOME000572_1.region002__T3PKS	17	80.65	45.52	44.49
GUT_GENOME000094_2.region001__T3PKS	GUT_GENOME000564_2.region002__T3PKS	16	80.45	42.15	41.01
GUT_GENOME000094_2.region001__T3PKS	GUT_GENOME096075_5.region002__T3PKS	3	81.94	12.05	12.05
GUT_GENOME000094_2.region001__T3PKS	GUT_GENOME096172_3.region001__T3PKS	1	81.84	8.15	8.12
GUT_GENOME000094_2.region001__T3PKS	GUT_GENOME141397_6.region001__T3PKS	1	85.08	6.13	9.28
GUT_GENOME000094_2.region001__T3PKS	GUT_GENOME001355_3.region002__betalactone	1	78.23	4.95	6.3
GUT_GENOME000094_2.region001__T3PKS	GUT_GENOME000572_1.region001__RiPP-like	4	97.38	1.67	1.57
GUT_GENOME000094_2.region001__T3PKS	GUT_GENOME096380_1.region001__T3PKS	4	94.03	1.7	0.48
GUT_GENOME000094_2.region001__T3PKS	GUT_GENOME076493_25.region001__RaS-RiPP	1	94.74	0.14	0.21
GUT_GENOME000094_2.region001__T3PKS	GUT_GENOME017828_1.region001__T3PKS	1	76.87	0.32	0.32
GUT_GENOME000094_3.region001__RiPP-like	GUT_GENOME000094_3.region001__RiPP-like	1	100	100	100
GUT_GENOME000094_3.region001__RiPP-like	GUT_GENOME096075_5.region001__RiPP-like	1	100	0.35	0.35
GUT_GENOME000113_4.region001__RRE-containing	GUT_GENOME000113_4.region001__RRE-containing	1	100	100	100
GUT_GENOME000113_4.region001__RRE-containing	GUT_GENOME147149_1.region001__RRE-containing	8	90.36	47.16	48.58
GUT_GENOME000113_8.region001__ranthipeptide	GUT_GENOME000113_8.region001__ranthipeptide	1	100	100	100
GUT_GENOME000113_8.region001__ranthipeptide	GUT_GENOME147149_1.region002__ranthipeptide	3	82.56	80.34	75.44
GUT_GENOME000113_8.region001__ranthipeptide	GUT_GENOME085442_131.region001__ranthipeptide	1	75.52	4.93	4.62
GUT_GENOME000113_8.region001__ranthipeptide	GUT_GENOME000327_1.region001__ranthipeptide	1	72.61	7.36	7
GUT_GENOME000113_8.region001__ranthipeptide	GUT_GENOME103765_1.region002__ranthipeptide	1	73.9	5.3	4.95
GUT_GENOME000113_8.region001__ranthipeptide	GUT_GENOME096670_67.region001__ranthipeptide	1	73.42	4.95	6.63
GUT_GENOME000113_8.region001__ranthipeptide	GUT_GENOME096485_3.region001__ranthipeptide	1	73	4.95	4.64
GUT_GENOME000113_8.region001__ranthipeptide	GUT_GENOME096228_3.region002__ranthipeptide	1	72.87	4.95	4.64
GUT_GENOME000113_8.region001__ranthipeptide	GUT_GENOME000295_9.region001__ranthipeptide	1	75.09	1.39	1.3
GUT_GENOME000113_8.region001__ranthipeptide	GUT_GENOME001029_3.region001__ranthipeptide	1	80.95	0.71	0.67
GUT_GENOME000113_8.region001__ranthipeptide	GUT_GENOME001029_3.region001__cyclic-lactone-autoinducer_ranthipeptide	1	80.95	0.71	0.39
GUT_GENOME000113_8.region001__ranthipeptide	GUT_GENOME096402_4.region001__ranthipeptide	1	71.4	2.5	2.34
GUT_GENOME000113_8.region001__ranthipeptide	GUT_GENOME095973_37.region001__ranthipeptide	1	86.74	0.48	0.45
GUT_GENOME000113_8.region001__ranthipeptide	GUT_GENOME000662_8.region001__ranthipeptide	1	90	0.39	0.37
GUT_GENOME000113_8.region001__ranthipeptide	GUT_GENOME000594_15.region001__ranthipeptide	1	84.04	0.46	0.43
GUT_GENOME000113_8.region001__ranthipeptide	GUT_GENOME001770_31.region001__ranthipeptide	1	75.13	0.94	0.88
GUT_GENOME000113_8.region001__ranthipeptide	GUT_GENOME143712_1.region002__ranthipeptide	1	83.75	0.39	0.37
GUT_GENOME000113_8.region001__ranthipeptide	GUT_GENOME157463_7.region001__ranthipeptide	1	87.3	0.31	0.29
GUT_GENOME000122_11.region001__RRE-containing	GUT_GENOME000122_11.region001__RRE-containing	1	100	100	100
GUT_GENOME000122_11.region001__RRE-containing	GUT_GENOME096080_32.region001__RRE-containing	5	85.08	60.39	60.56
GUT_GENOME000122_11.region001__RRE-containing	GUT_GENOME000035_2.region001__RRE-containing	6	84.86	61.72	61.93
GUT_GENOME000122_11.region001__RRE-containing	GUT_GENOME001120_2.region001__RRE-containing	7	83.28	66.84	66.85
GUT_GENOME000122_11.region001__RRE-containing	GUT_GENOME000231_17.region001__RRE-containing	3	75.58	21.76	21.76
GUT_GENOME000122_11.region001__RRE-containing	GUT_GENOME096083_13.region001__RRE-containing	3	76.23	19.52	19.49
GUT_GENOME000122_11.region001__RRE-containing	GUT_GENOME001418_12.region001__RRE-containing	2	79.56	11.26	11.39
GUT_GENOME000122_11.region001__RRE-containing	GUT_GENOME118228_38.region001__RRE-containing	3	76.36	11.84	14.63
GUT_GENOME000122_11.region001__RRE-containing	GUT_GENOME239662_3.region001__RRE-containing	1	82.46	2.48	2.48
GUT_GENOME000133_2.region001__cyclic-lactone-autoinducer	GUT_GENOME000133_2.region001__cyclic-lactone-autoinducer	1	100	100	100
GUT_GENOME000133_4.region001__ranthipeptide	GUT_GENOME000133_4.region001__ranthipeptide	1	100	100	100
GUT_GENOME000133_4.region001__ranthipeptide	GUT_GENOME000725_28.region001__ranthipeptide	2	86.91	34.52	34.7
GUT_GENOME000133_4.region001__ranthipeptide	GUT_GENOME022845_59.region001__ranthipeptide	2	76.97	20.36	51.08
GUT_GENOME000133_4.region001__ranthipeptide	GUT_GENOME001677_8.region001__ranthipeptide	2	76.77	15.51	15.56
GUT_GENOME000133_4.region001__ranthipeptide	GUT_GENOME001105_7.region001__ranthipeptide	1	76.11	14.82	14.86
GUT_GENOME000133_4.region001__ranthipeptide	GUT_GENOME001831_3.region001__ranthipeptide	2	76.7	20.36	12.36
GUT_GENOME000133_4.region001__ranthipeptide	GUT_GENOME001208_1.region001__ranthipeptide	1	74.42	12.55	12.6
GUT_GENOME000133_4.region001__ranthipeptide	GUT_GENOME001401_2.region001__ranthipeptide	1	73.97	13.09	13.14
GUT_GENOME000133_4.region001__ranthipeptide	GUT_GENOME143157_4.region001__ranthipeptide	1	74.61	9.14	9.04
GUT_GENOME000133_4.region001__ranthipeptide	GUT_GENOME001636_2.region001__ranthipeptide	1	73.59	9.22	9.2
GUT_GENOME000133_4.region001__ranthipeptide	GUT_GENOME001135_13.region001__ranthipeptide	1	76.28	6.49	6.38
GUT_GENOME000133_4.region001__ranthipeptide	GUT_GENOME096178_1.region001__ranthipeptide	2	77.34	8.78	8.79
GUT_GENOME000133_4.region001__ranthipeptide	GUT_GENOME001471_7.region001__ranthipeptide	1	75.54	4.91	4.91
GUT_GENOME000133_4.region001__ranthipeptide	GUT_GENOME145985_1.region003__ranthipeptide	1	74.14	5.04	5.06
GUT_GENOME000133_4.region001__ranthipeptide	GUT_GENOME000215_6.region001__ranthipeptide	1	73.99	5.07	6.31
GUT_GENOME000133_4.region001__ranthipeptide	GUT_GENOME000662_8.region001__ranthipeptide	1	77.04	2.38	2.43
GUT_GENOME000133_4.region001__ranthipeptide	GUT_GENOME096375_1.region002__ranthipeptide	1	72.15	3.99	3.99
GUT_GENOME000133_4.region001__ranthipeptide	GUT_GENOME000004_4.region001__ranthipeptide	1	76.25	2.16	2.19
GUT_GENOME000133_4.region001__ranthipeptide	GUT_GENOME239737_4.region001__ranthipeptide	1	70.79	5.73	5.74
GUT_GENOME000133_4.region001__ranthipeptide	GUT_GENOME239673_20.region001__ranthipeptide	1	72.62	3.43	3.57
GUT_GENOME000133_4.region001__ranthipeptide	GUT_GENOME113180_30.region001__ranthipeptide	1	70.44	5.71	5.69
GUT_GENOME000133_4.region001__ranthipeptide	GUT_GENOME103765_1.region002__ranthipeptide	1	72.94	2.52	2.53
GUT_GENOME000133_4.region001__ranthipeptide	GUT_GENOME274363_13.region001__ranthipeptide	1	69.93	5.7	5.72
GUT_GENOME000133_4.region001__ranthipeptide	GUT_GENOME239799_2.region001__ranthipeptide	1	73.9	1.87	1.89
GUT_GENOME000133_4.region001__ranthipeptide	GUT_GENOME262194_34.region001__ranthipeptide	1	73.47	1.9	2.02
GUT_GENOME000133_4.region001__ranthipeptide	GUT_GENOME157463_7.region001__ranthipeptide	1	75.48	0.96	0.96
GUT_GENOME000133_4.region001__ranthipeptide	GUT_GENOME000735_2.region001__ranthipeptide	1	72.76	1.28	1.29
GUT_GENOME000136_12.region001__cyclic-lactone-autoinducer	GUT_GENOME000136_12.region001__cyclic-lactone-autoinducer	1	100	100	100
GUT_GENOME000136_22.region001__cyclic-lactone-autoinducer	GUT_GENOME000136_22.region001__cyclic-lactone-autoinducer	1	100	100	100
GUT_GENOME000136_22.region001__cyclic-lactone-autoinducer	GUT_GENOME000092_6.region001__cyclic-lactone-autoinducer	1	88.31	0.37	0.36
GUT_GENOME000136_28.region001__ranthipeptide	GUT_GENOME000136_28.region001__ranthipeptide	1	100	100	100
GUT_GENOME000136_28.region001__ranthipeptide	GUT_GENOME103765_1.region002__ranthipeptide	1	71.25	2.22	2.21
GUT_GENOME000136_28.region001__ranthipeptide	GUT_GENOME148443_10.region001__ranthipeptide	1	81.03	0.52	0.54
GUT_GENOME000136_28.region001__ranthipeptide	GUT_GENOME096375_1.region002__ranthipeptide	1	90	0.31	0.32
GUT_GENOME000136_28.region001__ranthipeptide	GUT_GENOME151978_30.region001__ranthipeptide	1	79.83	0.54	1.34
GUT_GENOME000136_28.region001__ranthipeptide	GUT_GENOME001471_7.region001__ranthipeptide	1	100	0.15	0.15
GUT_GENOME000136_37.region001__cyclic-lactone-autoinducer	GUT_GENOME000136_37.region001__cyclic-lactone-autoinducer	3	100	96.44	96.44
GUT_GENOME000149_3.region001__ranthipeptide	GUT_GENOME000149_3.region001__ranthipeptide	1	100	100	100
GUT_GENOME000149_3.region001__ranthipeptide	GUT_GENOME000706_7.region001__ranthipeptide	2	80.12	18.5	18.65
GUT_GENOME000149_3.region001__ranthipeptide	GUT_GENOME096375_1.region002__ranthipeptide	3	77.12	21.31	21.43
GUT_GENOME000149_3.region001__ranthipeptide	GUT_GENOME095983_8.region001__ranthipeptide	4	76.22	22.42	22.53
GUT_GENOME000149_3.region001__ranthipeptide	GUT_GENOME096210_3.region001__ranthipeptide	1	77.84	6.91	6.86
GUT_GENOME000149_3.region001__ranthipeptide	GUT_GENOME095993_11.region001__ranthipeptide	1	80.3	4.54	4.55
GUT_GENOME000149_3.region001__ranthipeptide	GUT_GENOME262194_34.region001__ranthipeptide	1	76.61	5.02	5.2
GUT_GENOME000149_3.region001__ranthipeptide	GUT_GENOME000718_6.region001__ranthipeptide	2	78.06	5.22	5.25
GUT_GENOME000149_3.region001__ranthipeptide	GUT_GENOME274363_20.region001__cyclic-lactone-autoinducer	1	73.46	7.4	7.8
GUT_GENOME000149_3.region001__ranthipeptide	GUT_GENOME000623_1.region001__ranthipeptide	2	74.47	7.25	7.16
GUT_GENOME000149_3.region001__ranthipeptide	GUT_GENOME239673_20.region001__ranthipeptide	2	75.53	4.95	5.17
GUT_GENOME000149_3.region001__ranthipeptide	GUT_GENOME239737_4.region001__ranthipeptide	1	79.65	2.09	2.09
GUT_GENOME000149_3.region001__ranthipeptide	GUT_GENOME095973_37.region001__ranthipeptide	1	84.31	1.25	1.26
GUT_GENOME000149_3.region001__ranthipeptide	GUT_GENOME250728_6.region001__ranthipeptide	1	94.94	0.35	0.36
GUT_GENOME000149_3.region001__ranthipeptide	GUT_GENOME272761_17.region001__ranthipeptide	1	90.32	0.43	0.42
GUT_GENOME000149_3.region001__ranthipeptide	GUT_GENOME000629_19.region001__ranthipeptide	1	90.32	0.43	0.85
GUT_GENOME000149_3.region001__ranthipeptide	GUT_GENOME001770_31.region001__ranthipeptide	1	87.5	0.47	0.47
GUT_GENOME000149_3.region001__ranthipeptide	GUT_GENOME001587_2.region001__ranthipeptide	1	78.49	0.79	0.8
GUT_GENOME000149_3.region001__ranthipeptide	GUT_GENOME000215_6.region001__ranthipeptide	1	86.74	0.45	0.56
GUT_GENOME000149_3.region001__ranthipeptide	GUT_GENOME001023_2.region001__ranthipeptide	1	94.2	0.32	0.32
GUT_GENOME000149_3.region001__ranthipeptide	GUT_GENOME000237_2.region001__ranthipeptide	1	91.14	0.35	0.37
GUT_GENOME000149_3.region001__ranthipeptide	GUT_GENOME001135_13.region001__ranthipeptide	1	88.23	0.39	0.39
GUT_GENOME000149_3.region001__ranthipeptide	GUT_GENOME000004_4.region001__ranthipeptide	1	72.82	1.39	1.4
GUT_GENOME000149_7.region001__NRPS_cyclic-lactone-autoinducer	GUT_GENOME000149_7.region001__NRPS_cyclic-lactone-autoinducer	1	100	100	100
GUT_GENOME000149_7.region001__NRPS_cyclic-lactone-autoinducer	GUT_GENOME000149_7.region001__cyclic-lactone-autoinducer	1	100	65.14	100
GUT_GENOME000149_7.region001__NRPS_cyclic-lactone-autoinducer	GUT_GENOME000662_9.region001__NRPS	1	95.66	9.25	5.55
GUT_GENOME000149_7.region001__NRPS_cyclic-lactone-autoinducer	GUT_GENOME000004_26.region001__NRPS	1	89.72	9.25	7.6
GUT_GENOME000149_7.region001__NRPS_cyclic-lactone-autoinducer	GUT_GENOME091092_11.region001__cyclic-lactone-autoinducer	1	73.39	10.8	16.57
GUT_GENOME000149_7.region001__NRPS_cyclic-lactone-autoinducer	GUT_GENOME091092_11.region001__NRPS_cyclic-lactone-autoinducer	1	73.39	10.8	5.78
GUT_GENOME000149_7.region001__cyclic-lactone-autoinducer	GUT_GENOME000149_7.region001__cyclic-lactone-autoinducer	1	100	100	100
GUT_GENOME000149_7.region001__cyclic-lactone-autoinducer	GUT_GENOME000149_7.region001__NRPS_cyclic-lactone-autoinducer	1	100	100	65.14
GUT_GENOME000149_7.region001__cyclic-lactone-autoinducer	GUT_GENOME000662_9.region001__NRPS	1	95.66	14.21	5.55
GUT_GENOME000149_7.region001__cyclic-lactone-autoinducer	GUT_GENOME000004_26.region001__NRPS	1	89.72	14.21	7.6
GUT_GENOME000149_7.region001__cyclic-lactone-autoinducer	GUT_GENOME091092_11.region001__cyclic-lactone-autoinducer	1	73.39	16.57	16.57
GUT_GENOME000149_7.region001__cyclic-lactone-autoinducer	GUT_GENOME091092_11.region001__NRPS_cyclic-lactone-autoinducer	1	73.39	16.57	5.78
GUT_GENOME000152_1.region001__ranthipeptide	GUT_GENOME000152_1.region001__ranthipeptide	2	100	98.68	98.68
GUT_GENOME000152_1.region001__ranthipeptide	GUT_GENOME001115_5.region001__ranthipeptide	4	86.94	47.27	47.41
GUT_GENOME000152_1.region001__ranthipeptide	GUT_GENOME123416_7.region001__ranthipeptide	3	85.55	37.19	37.21
GUT_GENOME000152_1.region001__ranthipeptide	GUT_GENOME000092_3.region001__ranthipeptide	3	83.09	41.06	41.02
GUT_GENOME000152_1.region001__ranthipeptide	GUT_GENOME147678_1.region001__ranthipeptide	4	84.56	35.43	35.37
GUT_GENOME000152_1.region001__ranthipeptide	GUT_GENOME209802_1.region001__ranthipeptide	2	83.05	18.03	18.02
GUT_GENOME000152_1.region001__ranthipeptide	GUT_GENOME155439_8.region001__ranthipeptide	2	83.31	24.76	24.72
GUT_GENOME000152_1.region001__ranthipeptide	GUT_GENOME140074_3.region001__ranthipeptide	1	81.86	14.7	14.64
GUT_GENOME000152_1.region001__ranthipeptide	GUT_GENOME154740_1.region001__ranthipeptide	3	84.09	24.22	24.18
GUT_GENOME000152_1.region001__ranthipeptide	GUT_GENOME095967_1.region001__ranthipeptide	2	83.78	23.09	23.07
GUT_GENOME000152_1.region001__ranthipeptide	GUT_GENOME042029_194.region001__ranthipeptide	1	85.49	10.57	70.94
GUT_GENOME000152_1.region001__ranthipeptide	GUT_GENOME128273_21.region001__ranthipeptide	1	80.61	5.14	5.13
GUT_GENOME000152_1.region001__ranthipeptide	GUT_GENOME036500_118.region001__ranthipeptide	1	76.43	7.32	44.08
GUT_GENOME000152_1.region001__ranthipeptide	GUT_GENOME035872_154.region001__ranthipeptide	1	76.26	7.32	43.46
GUT_GENOME000152_1.region001__ranthipeptide	GUT_GENOME124777_94.region001__ranthipeptide	1	76.11	7.32	29.8
GUT_GENOME000152_1.region001__ranthipeptide	GUT_GENOME000367_10.region001__ranthipeptide	2	78.02	6.77	6.76
GUT_GENOME000152_1.region001__ranthipeptide	GUT_GENOME232915_106.region001__ranthipeptide	1	76.78	6.23	6.87
GUT_GENOME000152_1.region001__ranthipeptide	GUT_GENOME158523_17.region001__ranthipeptide	1	74.62	7.24	7.28
GUT_GENOME000152_1.region001__ranthipeptide	GUT_GENOME001105_15.region001__NRPS	1	76.47	4.93	2.45
GUT_GENOME000152_1.region001__ranthipeptide	GUT_GENOME238522_13.region001__ranthipeptide	1	73.87	7.01	7.09
GUT_GENOME000152_1.region001__ranthipeptide	GUT_GENOME180274_7.region001__ranthipeptide	1	76.63	4.86	4.87
GUT_GENOME000152_1.region001__ranthipeptide	GUT_GENOME001677_31.region001__NRPS	1	76.07	4.93	3.47
GUT_GENOME000152_1.region001__ranthipeptide	GUT_GENOME013505_13.region001__ranthipeptide	1	77.53	1.81	1.81
GUT_GENOME000152_1.region001__ranthipeptide	GUT_GENOME234570_113.region001__ranthipeptide	1	73.8	2.36	2.65
GUT_GENOME000152_1.region001__ranthipeptide	GUT_GENOME143157_4.region001__ranthipeptide	1	74.58	1.87	1.86
GUT_GENOME000152_1.region001__ranthipeptide	GUT_GENOME140268_3.region001__ranthipeptide	1	92.68	0.38	0.38
GUT_GENOME000152_1.region001__ranthipeptide	GUT_GENOME001016_16.region001__ranthipeptide	1	89.47	0.44	0.43
GUT_GENOME000152_1.region001__ranthipeptide	GUT_GENOME082932_47.region001__ranthipeptide	2	88.61	0.73	1.35
GUT_GENOME000152_1.region001__ranthipeptide	GUT_GENOME113180_30.region001__ranthipeptide	1	98	0.23	0.23
GUT_GENOME000152_1.region001__ranthipeptide	GUT_GENOME001135_13.region001__ranthipeptide	1	85.19	0.37	0.37
GUT_GENOME000152_1.region001__ranthipeptide	GUT_GENOME096670_67.region001__ranthipeptide	1	83.95	0.37	0.53
GUT_GENOME000152_1.region001__ranthipeptide	GUT_GENOME096485_3.region001__ranthipeptide	1	83.95	0.37	0.37
GUT_GENOME000152_1.region001__ranthipeptide	GUT_GENOME096228_3.region002__ranthipeptide	1	83.95	0.37	0.37
GUT_GENOME000152_1.region001__ranthipeptide	GUT_GENOME000980_17.region001__ranthipeptide	1	83.15	0.4	0.4
GUT_GENOME000152_1.region001__ranthipeptide	GUT_GENOME140345_1.region001__ranthipeptide	1	90.74	0.25	0.25
GUT_GENOME000152_1.region001__ranthipeptide	GUT_GENOME007693_2.region001__ranthipeptide	1	90.74	0.25	0.25
GUT_GENOME000152_8.region001__cyclic-lactone-autoinducer	GUT_GENOME000152_8.region001__cyclic-lactone-autoinducer	3	99.94	100	100
GUT_GENOME000152_8.region001__cyclic-lactone-autoinducer	GUT_GENOME000092_6.region001__cyclic-lactone-autoinducer	3	95.09	44.89	43.01
GUT_GENOME000152_8.region001__cyclic-lactone-autoinducer	GUT_GENOME095967_3.region001__cyclic-lactone-autoinducer	6	97.31	48.53	48.91
GUT_GENOME000152_8.region001__cyclic-lactone-autoinducer	GUT_GENOME147678_1.region002__cyclic-lactone-autoinducer	6	94.59	47.31	47.29
GUT_GENOME000152_8.region001__cyclic-lactone-autoinducer	GUT_GENOME001115_14.region001__cyclic-lactone-autoinducer	1	92.72	17.56	26.38
GUT_GENOME000152_8.region001__cyclic-lactone-autoinducer	GUT_GENOME000092_10.region001__cyclic-lactone-autoinducer	1	86.24	2.1	2.09
GUT_GENOME000166_2.region001__ranthipeptide	GUT_GENOME000166_2.region001__ranthipeptide	2	100	98.85	98.85
GUT_GENOME000166_2.region001__ranthipeptide	GUT_GENOME261061_2.region001__ranthipeptide	9	95.65	94.9	95.28
GUT_GENOME000166_2.region001__ranthipeptide	GUT_GENOME001297_1.region001__ranthipeptide	3	91.84	27.63	27.74
GUT_GENOME000166_2.region001__ranthipeptide	GUT_GENOME018882_32.region001__ranthipeptide	3	88.25	26.19	40.03
GUT_GENOME000166_2.region001__ranthipeptide	GUT_GENOME140264_4.region001__ranthipeptide	2	77.2	10.04	10.02
GUT_GENOME000166_2.region001__ranthipeptide	GUT_GENOME239673_20.region001__ranthipeptide	1	76.09	7.17	7.44
GUT_GENOME000166_2.region001__ranthipeptide	GUT_GENOME274363_13.region001__ranthipeptide	1	78.28	5	5.03
GUT_GENOME000166_2.region001__ranthipeptide	GUT_GENOME239799_2.region001__ranthipeptide	2	72.79	14.83	14.92
GUT_GENOME000166_2.region001__ranthipeptide	GUT_GENOME001831_3.region001__ranthipeptide	1	77.15	4.95	3.03
GUT_GENOME000166_2.region001__ranthipeptide	GUT_GENOME096485_3.region001__ranthipeptide	1	76	5.11	5.15
GUT_GENOME000166_2.region001__ranthipeptide	GUT_GENOME001677_8.region001__ranthipeptide	1	74.14	6.93	6.82
GUT_GENOME000166_2.region001__ranthipeptide	GUT_GENOME096228_3.region002__ranthipeptide	1	75.75	5	5.03
GUT_GENOME000166_2.region001__ranthipeptide	GUT_GENOME001105_7.region001__ranthipeptide	1	73.72	6.93	6.82
GUT_GENOME000166_2.region001__ranthipeptide	GUT_GENOME000735_2.region001__ranthipeptide	1	75.15	5.23	5.25
GUT_GENOME000166_2.region001__ranthipeptide	GUT_GENOME000662_8.region001__ranthipeptide	2	75.55	5.54	5.65
GUT_GENOME000166_2.region001__ranthipeptide	GUT_GENOME095973_37.region001__ranthipeptide	1	74.27	4.98	5.01
GUT_GENOME000166_2.region001__ranthipeptide	GUT_GENOME001587_2.region001__ranthipeptide	1	73.11	4.84	4.89
GUT_GENOME000166_2.region001__ranthipeptide	GUT_GENOME113180_30.region001__ranthipeptide	1	89.02	0.75	0.74
GUT_GENOME000166_2.region001__ranthipeptide	GUT_GENOME007693_2.region001__ranthipeptide	1	84.96	0.6	0.61
GUT_GENOME000166_2.region001__ranthipeptide	GUT_GENOME140345_1.region001__ranthipeptide	1	79.1	0.91	0.89
GUT_GENOME000166_2.region001__ranthipeptide	GUT_GENOME085442_131.region001__ranthipeptide	1	85.48	0.56	0.57
GUT_GENOME000166_2.region001__ranthipeptide	GUT_GENOME001471_7.region001__ranthipeptide	1	83.82	0.62	0.62
GUT_GENOME000166_2.region001__ranthipeptide	GUT_GENOME143712_1.region002__ranthipeptide	1	85.29	0.47	0.47
GUT_GENOME000166_2.region001__ranthipeptide	GUT_GENOME000623_1.region001__ranthipeptide	1	90.91	0.35	0.35
GUT_GENOME000166_2.region001__ranthipeptide	GUT_GENOME157463_7.region001__ranthipeptide	1	83.33	0.5	0.5
GUT_GENOME000166_2.region001__ranthipeptide	GUT_GENOME035872_154.region001__ranthipeptide	1	90.57	0.24	1.45
GUT_GENOME000166_46.region001__cyclic-lactone-autoinducer	GUT_GENOME000166_46.region001__cyclic-lactone-autoinducer	2	100	93.19	93.19
GUT_GENOME000166_46.region001__cyclic-lactone-autoinducer	GUT_GENOME000295_21.region001__cyclic-lactone-autoinducer	2	98.8	93.19	16.21
GUT_GENOME000166_46.region001__cyclic-lactone-autoinducer	GUT_GENOME140264_18.region001__cyclic-lactone-autoinducer	2	97.71	90.79	24.7
GUT_GENOME000166_46.region001__cyclic-lactone-autoinducer	GUT_GENOME000629_51.region001__cyclic-lactone-autoinducer	2	97.19	90.9	33.47
GUT_GENOME000166_46.region001__cyclic-lactone-autoinducer	GUT_GENOME151978_17.region001__cyclic-lactone-autoinducer	1	98.28	49.8	13.11
GUT_GENOME000166_46.region001__cyclic-lactone-autoinducer	GUT_GENOME000166_51.region001__cyclic-lactone-autoinducer	1	97.48	36.96	89.88
GUT_GENOME000166_46.region001__cyclic-lactone-autoinducer	GUT_GENOME000725_24.region001__cyclic-lactone-autoinducer	1	96.86	28.02	10.01
GUT_GENOME000166_4.region001__cyclic-lactone-autoinducer	GUT_GENOME000166_4.region001__cyclic-lactone-autoinducer	3	99.93	100	100
GUT_GENOME000166_4.region001__cyclic-lactone-autoinducer	GUT_GENOME001297_26.region001__cyclic-lactone-autoinducer	9	97.13	87.68	81
GUT_GENOME000166_4.region001__cyclic-lactone-autoinducer	GUT_GENOME001241_6.region001__cyclic-lactone-autoinducer	1	82.24	0.78	0.69
GUT_GENOME000166_4.region002__cyclic-lactone-autoinducer	GUT_GENOME000166_4.region002__cyclic-lactone-autoinducer	1	100	100	100
GUT_GENOME000166_4.region002__cyclic-lactone-autoinducer	GUT_GENOME000295_21.region001__cyclic-lactone-autoinducer	1	99.63	29.81	22.8
GUT_GENOME000166_4.region002__cyclic-lactone-autoinducer	GUT_GENOME000735_4.region001__cyclic-lactone-autoinducer	5	97.13	26.83	24.32
GUT_GENOME000166_4.region002__cyclic-lactone-autoinducer	GUT_GENOME001297_5.region001__cyclic-lactone-autoinducer	4	97.81	30.51	25.19
GUT_GENOME000166_4.region002__cyclic-lactone-autoinducer	GUT_GENOME140264_28.region001__cyclic-lactone-autoinducer	4	97.61	31.96	60.31
GUT_GENOME000166_4.region002__cyclic-lactone-autoinducer	GUT_GENOME000629_50.region001__cyclic-lactone-autoinducer	1	91.5	14.5	23.06
GUT_GENOME000166_4.region002__cyclic-lactone-autoinducer	GUT_GENOME145985_1.region004__cyclic-lactone-autoinducer	4	93.16	28.76	13.41
GUT_GENOME000166_4.region002__cyclic-lactone-autoinducer	GUT_GENOME001770_30.region001__cyclic-lactone-autoinducer	2	93.17	9.42	9.07
GUT_GENOME000166_4.region002__cyclic-lactone-autoinducer	GUT_GENOME001770_7.region001__cyclic-lactone-autoinducer	2	94.08	8	12.13
GUT_GENOME000166_4.region002__cyclic-lactone-autoinducer	GUT_GENOME000295_68.region001__cyclic-lactone-autoinducer	2	94.08	8	29.91
GUT_GENOME000166_4.region002__cyclic-lactone-autoinducer	GUT_GENOME000295_40.region001__cyclic-lactone-autoinducer	1	97.78	0.27	0.3
GUT_GENOME000166_51.region001__cyclic-lactone-autoinducer	GUT_GENOME000166_51.region001__cyclic-lactone-autoinducer	1	100	100	100
GUT_GENOME000166_51.region001__cyclic-lactone-autoinducer	GUT_GENOME000629_51.region001__cyclic-lactone-autoinducer	1	98.2	89.88	13.61
GUT_GENOME000166_51.region001__cyclic-lactone-autoinducer	GUT_GENOME000295_21.region001__cyclic-lactone-autoinducer	1	98.2	89.88	6.43
GUT_GENOME000166_51.region001__cyclic-lactone-autoinducer	GUT_GENOME000166_46.region001__cyclic-lactone-autoinducer	1	97.48	89.88	36.96
GUT_GENOME000166_51.region001__cyclic-lactone-autoinducer	GUT_GENOME140264_18.region001__cyclic-lactone-autoinducer	1	96.61	89.88	10.05
GUT_GENOME000166_51.region001__cyclic-lactone-autoinducer	GUT_GENOME151978_17.region001__cyclic-lactone-autoinducer	1	98.92	18.04	1.95
GUT_GENOME000166_51.region001__cyclic-lactone-autoinducer	GUT_GENOME000725_24.region001__cyclic-lactone-autoinducer	1	96.4	18.04	2.65
GUT_GENOME000166_5.region001__cyclic-lactone-autoinducer	GUT_GENOME000166_5.region001__cyclic-lactone-autoinducer	87	76.82	100	100
GUT_GENOME000166_5.region001__cyclic-lactone-autoinducer	GUT_GENOME000659_5.region001__cyclic-lactone-autoinducer	1	99.77	62.07	62.07
GUT_GENOME000166_5.region001__cyclic-lactone-autoinducer	GUT_GENOME000215_2.region001__cyclic-lactone-autoinducer	2	99.95	53.91	69.39
GUT_GENOME000166_5.region001__cyclic-lactone-autoinducer	GUT_GENOME000629_4.region001__cyclic-lactone-autoinducer	2	99.96	54.85	59.1
GUT_GENOME000166_5.region001__cyclic-lactone-autoinducer	GUT_GENOME000295_14.region001__cyclic-lactone-autoinducer	1	99.95	36.03	66.65
GUT_GENOME000166_5.region001__cyclic-lactone-autoinducer	GUT_GENOME000295_36.region001__cyclic-lactone-autoinducer	1	99.88	18.74	33.02
GUT_GENOME000166_7.region001__cyclic-lactone-autoinducer	GUT_GENOME000166_7.region001__cyclic-lactone-autoinducer	1	100	100	100
GUT_GENOME000166_7.region001__cyclic-lactone-autoinducer	GUT_GENOME001297_17.region001__cyclic-lactone-autoinducer	1	99.81	99.31	56.82
GUT_GENOME000166_7.region001__cyclic-lactone-autoinducer	GUT_GENOME000725_45.region001__cyclic-lactone-autoinducer	1	71.06	7.1	4.12
GUT_GENOME000196_27.region001__cyclic-lactone-autoinducer	GUT_GENOME000196_27.region001__cyclic-lactone-autoinducer	1	100	100	100
GUT_GENOME000196_27.region001__cyclic-lactone-autoinducer	GUT_GENOME000245_3.region001__RRE-containing	1	72.84	9.28	5.32
GUT_GENOME000196_3.region001__cyclic-lactone-autoinducer	GUT_GENOME000196_3.region001__cyclic-lactone-autoinducer	1	100	100	100
GUT_GENOME000196_9.region001__cyclic-lactone-autoinducer	GUT_GENOME000196_9.region001__cyclic-lactone-autoinducer	1	100	100	100
GUT_GENOME000196_9.region001__cyclic-lactone-autoinducer	GUT_GENOME096257_5.region001__cyclic-lactone-autoinducer	1	80.27	11.22	5.82
GUT_GENOME000215_2.region001__cyclic-lactone-autoinducer	GUT_GENOME000215_2.region001__cyclic-lactone-autoinducer	2	100	98.66	98.66
GUT_GENOME000215_2.region001__cyclic-lactone-autoinducer	GUT_GENOME000629_4.region001__cyclic-lactone-autoinducer	2	99.97	69.47	58.15
GUT_GENOME000215_2.region001__cyclic-lactone-autoinducer	GUT_GENOME000659_5.region001__cyclic-lactone-autoinducer	2	99.93	69.44	53.94
GUT_GENOME000215_2.region001__cyclic-lactone-autoinducer	GUT_GENOME000166_5.region001__cyclic-lactone-autoinducer	2	99.95	69.39	53.91
GUT_GENOME000215_2.region001__cyclic-lactone-autoinducer	GUT_GENOME000295_14.region001__cyclic-lactone-autoinducer	1	99.97	46.34	66.6
GUT_GENOME000215_2.region001__cyclic-lactone-autoinducer	GUT_GENOME000295_36.region001__cyclic-lactone-autoinducer	2	99.94	23.06	31.54
GUT_GENOME000215_6.region001__ranthipeptide	GUT_GENOME000215_6.region001__ranthipeptide	1	100	100	100
GUT_GENOME000215_6.region001__ranthipeptide	GUT_GENOME239673_20.region001__ranthipeptide	1	75.46	8.33	7
GUT_GENOME000215_6.region001__ranthipeptide	GUT_GENOME143157_4.region001__ranthipeptide	1	74.62	6.29	5.04
GUT_GENOME000215_6.region001__ranthipeptide	GUT_GENOME000725_28.region001__ranthipeptide	1	74.69	5.99	4.81
GUT_GENOME000215_6.region001__ranthipeptide	GUT_GENOME000623_1.region001__ranthipeptide	1	74.23	6.12	4.85
GUT_GENOME000215_6.region001__ranthipeptide	GUT_GENOME000133_4.region001__ranthipeptide	1	74.03	6.31	5.07
GUT_GENOME000215_6.region001__ranthipeptide	GUT_GENOME103765_1.region002__ranthipeptide	1	74.07	6.14	4.93
GUT_GENOME000215_6.region001__ranthipeptide	GUT_GENOME096375_1.region002__ranthipeptide	1	77.26	3.29	2.65
GUT_GENOME000215_6.region001__ranthipeptide	GUT_GENOME022845_59.region001__ranthipeptide	1	75.68	2.51	5.07
GUT_GENOME000215_6.region001__ranthipeptide	GUT_GENOME001135_13.region001__ranthipeptide	1	83.21	0.77	0.62
GUT_GENOME000215_6.region001__ranthipeptide	GUT_GENOME000327_1.region001__ranthipeptide	1	86.49	0.63	0.51
GUT_GENOME000215_6.region001__ranthipeptide	GUT_GENOME000149_3.region001__ranthipeptide	1	88.76	0.51	0.41
GUT_GENOME000215_6.region001__ranthipeptide	GUT_GENOME250728_6.region001__ranthipeptide	1	79.61	0.86	0.69
GUT_GENOME000215_6.region001__ranthipeptide	GUT_GENOME145985_1.region003__ranthipeptide	1	87.5	0.51	0.41
GUT_GENOME000231_13.region001__RRE-containing	GUT_GENOME000231_13.region001__RRE-containing	1	100	100	100
GUT_GENOME000231_17.region001__RRE-containing	GUT_GENOME000231_17.region001__RRE-containing	1	100	100	100
GUT_GENOME000231_17.region001__RRE-containing	GUT_GENOME096083_13.region001__RRE-containing	1	94.01	56.56	56.53
GUT_GENOME000231_17.region001__RRE-containing	GUT_GENOME118228_38.region001__RRE-containing	1	88.72	56.49	69.87
GUT_GENOME000231_17.region001__RRE-containing	GUT_GENOME239662_3.region001__RRE-containing	3	79.07	29.03	29.05
GUT_GENOME000231_17.region001__RRE-containing	GUT_GENOME001418_12.region001__RRE-containing	2	76.74	24.33	24.44
GUT_GENOME000231_17.region001__RRE-containing	GUT_GENOME000122_11.region001__RRE-containing	3	75.65	21.62	21.62
GUT_GENOME000231_17.region001__RRE-containing	GUT_GENOME001120_2.region001__RRE-containing	2	77.3	6.27	6.3
GUT_GENOME000231_17.region001__RRE-containing	GUT_GENOME096080_32.region001__RRE-containing	2	75.32	6.73	6.76
GUT_GENOME000231_17.region001__RRE-containing	GUT_GENOME000035_2.region001__RRE-containing	1	79.7	2.55	2.55
GUT_GENOME000231_1.region001__RiPP-like	GUT_GENOME000231_1.region001__RiPP-like	1	100	100	100
GUT_GENOME000231_23.region001__resorcinol	GUT_GENOME000231_23.region001__resorcinol	3	99.71	100	100
GUT_GENOME000236_3.region001__ranthipeptide	GUT_GENOME000236_3.region001__ranthipeptide	1	100	100	100
GUT_GENOME000236_3.region001__ranthipeptide	GUT_GENOME000459_7.region001__ranthipeptide	3	78.31	27.66	27.78
GUT_GENOME000236_3.region001__ranthipeptide	GUT_GENOME248577_71.region001__ranthipeptide	4	78.14	29.05	53.77
GUT_GENOME000236_3.region001__ranthipeptide	GUT_GENOME128273_21.region001__ranthipeptide	1	93.75	0.37	0.37
GUT_GENOME000236_3.region001__ranthipeptide	GUT_GENOME147678_1.region001__ranthipeptide	1	91.25	0.37	0.37
GUT_GENOME000236_3.region001__ranthipeptide	GUT_GENOME042029_194.region001__ranthipeptide	1	80.6	0.62	4.15
GUT_GENOME000236_3.region001__ranthipeptide	GUT_GENOME113180_30.region001__ranthipeptide	1	87.95	0.38	0.38
GUT_GENOME000237_2.region001__ranthipeptide	GUT_GENOME000237_2.region001__ranthipeptide	5	99.76	100	100
GUT_GENOME000237_2.region001__ranthipeptide	GUT_GENOME001023_2.region001__ranthipeptide	6	96.26	92.79	92.77
GUT_GENOME000237_2.region001__ranthipeptide	GUT_GENOME148443_10.region001__ranthipeptide	3	79.98	20.9	21.02
GUT_GENOME000237_2.region001__ranthipeptide	GUT_GENOME151978_30.region001__ranthipeptide	2	80.03	17.55	42.92
GUT_GENOME000237_2.region001__ranthipeptide	GUT_GENOME091092_2.region001__ranthipeptide	1	76.07	6.15	6.13
GUT_GENOME000237_2.region001__ranthipeptide	GUT_GENOME250728_6.region001__ranthipeptide	2	76.18	6.89	6.86
GUT_GENOME000237_2.region001__ranthipeptide	GUT_GENOME113180_30.region001__ranthipeptide	1	76.27	4.9	4.86
GUT_GENOME000237_2.region001__ranthipeptide	GUT_GENOME000237_3.region001__cyclic-lactone-autoinducer	2	82.67	0.8	1.44
GUT_GENOME000237_2.region001__ranthipeptide	GUT_GENOME000980_17.region001__ranthipeptide	1	88.12	0.47	0.47
GUT_GENOME000237_2.region001__ranthipeptide	GUT_GENOME274363_13.region001__ranthipeptide	1	83.59	0.59	0.59
GUT_GENOME000237_2.region001__ranthipeptide	GUT_GENOME143712_1.region002__ranthipeptide	1	92.31	0.36	0.36
GUT_GENOME000237_2.region001__ranthipeptide	GUT_GENOME157463_7.region001__ranthipeptide	1	94.29	0.32	0.32
GUT_GENOME000237_2.region001__ranthipeptide	GUT_GENOME096375_1.region002__ranthipeptide	1	87.78	0.42	0.42
GUT_GENOME000237_2.region001__ranthipeptide	GUT_GENOME013505_13.region001__ranthipeptide	1	89.41	0.39	0.39
GUT_GENOME000237_2.region001__ranthipeptide	GUT_GENOME000149_3.region001__ranthipeptide	1	94.2	0.32	0.32
GUT_GENOME000237_2.region001__ranthipeptide	GUT_GENOME001056_5.region001__ranthipeptide	1	81.98	0.51	0.51
GUT_GENOME000237_2.region001__ranthipeptide	GUT_GENOME000718_6.region001__ranthipeptide	1	84.78	0.43	0.42
GUT_GENOME000237_3.region001__cyclic-lactone-autoinducer	GUT_GENOME000237_3.region001__cyclic-lactone-autoinducer	5	99.6	100	100
GUT_GENOME000237_3.region001__cyclic-lactone-autoinducer	GUT_GENOME001023_10.region001__cyclic-lactone-autoinducer	3	92.02	43.54	44.01
GUT_GENOME000237_3.region001__cyclic-lactone-autoinducer	GUT_GENOME001023_10.region001__betalactone	3	92.02	43.54	35.15
GUT_GENOME000237_3.region001__cyclic-lactone-autoinducer	GUT_GENOME001023_10.region001__betalactone_cyclic-lactone-autoinducer	3	92.02	43.54	29.17
GUT_GENOME000237_3.region001__cyclic-lactone-autoinducer	GUT_GENOME151978_7.region001__cyclic-lactone-autoinducer	2	79.25	16.35	16.39
GUT_GENOME000237_3.region001__cyclic-lactone-autoinducer	GUT_GENOME000237_2.region001__ranthipeptide	2	81.62	1.54	0.9
GUT_GENOME000237_3.region001__cyclic-lactone-autoinducer	GUT_GENOME096485_2.region001__NRPS-like	1	87.18	0.56	0.26
GUT_GENOME000237_3.region001__cyclic-lactone-autoinducer	GUT_GENOME096485_2.region001__NRPS	1	87.18	0.56	0.21
GUT_GENOME000237_3.region001__cyclic-lactone-autoinducer	GUT_GENOME096485_2.region001__NRPS_NRPS-like	1	87.18	0.56	0.19
GUT_GENOME000237_3.region001__cyclic-lactone-autoinducer	GUT_GENOME001135_21.region001__NRPS	1	90.72	0.47	0.22
GUT_GENOME000237_3.region001__cyclic-lactone-autoinducer	GUT_GENOME001135_21.region001__NRPS-like	1	90.72	0.47	0.23
GUT_GENOME000237_3.region001__cyclic-lactone-autoinducer	GUT_GENOME001135_21.region001__NRPS-like_NRPS	1	90.72	0.47	0.2
GUT_GENOME000237_3.region002__ranthipeptide	GUT_GENOME000237_3.region002__ranthipeptide	1	100	100	100
GUT_GENOME000237_3.region002__ranthipeptide	GUT_GENOME000295_31.region001__ranthipeptide	1	99.97	81.69	99.62
GUT_GENOME000237_3.region002__ranthipeptide	GUT_GENOME000662_9.region001__NRPS	1	100	0.11	0.05
GUT_GENOME000237_7.region001__cyclic-lactone-autoinducer	GUT_GENOME000237_7.region001__cyclic-lactone-autoinducer	1	100	100	100
GUT_GENOME000237_7.region001__cyclic-lactone-autoinducer	GUT_GENOME001023_59.region001__cyclic-lactone-autoinducer	3	84.66	31.14	62.78
GUT_GENOME000245_1.region001__RRE-containing	GUT_GENOME000245_1.region001__RRE-containing	1	100	100	100
GUT_GENOME000245_1.region001__RRE-containing	GUT_GENOME065434_2.region001__RRE-containing	3	79.15	11.07	15.13
GUT_GENOME000245_3.region001__RRE-containing	GUT_GENOME000245_3.region001__RRE-containing	1	100	100	100
GUT_GENOME000245_3.region001__RRE-containing	GUT_GENOME000196_27.region001__cyclic-lactone-autoinducer	1	72.77	5.4	9.43
GUT_GENOME000245_3.region002__ranthipeptide	GUT_GENOME000245_3.region002__ranthipeptide	1	100	100	100
GUT_GENOME000245_3.region002__ranthipeptide	GUT_GENOME065434_28.region001__ranthipeptide	5	86.29	75.48	99
GUT_GENOME000245_3.region002__ranthipeptide	GUT_GENOME142391_1.region003__ranthipeptide	1	75.19	4	4.76
GUT_GENOME000245_3.region002__ranthipeptide	GUT_GENOME087773_21.region001__ranthipeptide	1	86.25	0.31	0.49
GUT_GENOME000245_3.region002__ranthipeptide	GUT_GENOME147164_1.region002__ranthipeptide	1	75.19	0.51	0.61
GUT_GENOME000285_2.region001__RRE-containing	GUT_GENOME000285_2.region001__RRE-containing	2	100	100	100
GUT_GENOME000285_2.region001__RRE-containing	GUT_GENOME000008_3.region001__RRE-containing	10	83.09	68.79	68.9
GUT_GENOME000285_2.region001__RRE-containing	GUT_GENOME218891_18.region001__RRE-containing	9	83.11	61.27	61.42
GUT_GENOME000285_2.region001__RRE-containing	GUT_GENOME095971_3.region001__RRE-containing	4	78.49	23.9	23.93
GUT_GENOME000285_2.region001__RRE-containing	GUT_GENOME096286_2.region001__RRE-containing	2	79.14	11.1	11.03
GUT_GENOME000285_4.region001__arylpolyene	GUT_GENOME000285_4.region001__arylpolyene	1	100	100	100
GUT_GENOME000285_4.region001__arylpolyene	GUT_GENOME111543_4.region001__arylpolyene	12	82.78	73.04	72.79
GUT_GENOME000285_4.region001__arylpolyene	GUT_GENOME096191_21.region001__RRE-containing	1	88.14	0.12	0.29
GUT_GENOME000285_4.region001__arylpolyene	GUT_GENOME147612_20.region001__RRE-containing	1	85	0.13	0.29
GUT_GENOME000295_12.region001__RRE-containing	GUT_GENOME000295_12.region001__RRE-containing	1	100	100	100
GUT_GENOME000295_14.region001__cyclic-lactone-autoinducer	GUT_GENOME000295_14.region001__cyclic-lactone-autoinducer	1	100	100	100
GUT_GENOME000295_14.region001__cyclic-lactone-autoinducer	GUT_GENOME000659_5.region001__cyclic-lactone-autoinducer	1	99.92	66.72	36.06
GUT_GENOME000295_14.region001__cyclic-lactone-autoinducer	GUT_GENOME000629_4.region001__cyclic-lactone-autoinducer	1	99.95	66.65	38.82
GUT_GENOME000295_14.region001__cyclic-lactone-autoinducer	GUT_GENOME000166_5.region001__cyclic-lactone-autoinducer	1	99.95	66.65	36.03
GUT_GENOME000295_14.region001__cyclic-lactone-autoinducer	GUT_GENOME000215_2.region001__cyclic-lactone-autoinducer	1	99.97	66.6	46.34
GUT_GENOME000295_14.region001__cyclic-lactone-autoinducer	GUT_GENOME000295_36.region001__cyclic-lactone-autoinducer	1	100	0.6	0.57
GUT_GENOME000295_1.region001__cyclic-lactone-autoinducer	GUT_GENOME000295_1.region001__cyclic-lactone-autoinducer	1	100	100	100
GUT_GENOME000295_1.region001__cyclic-lactone-autoinducer	GUT_GENOME239799_28.region001__cyclic-lactone-autoinducer	1	83.33	0.49	0.96
GUT_GENOME000295_1.region001__cyclic-lactone-autoinducer	GUT_GENOME001770_35.region001__cyclic-lactone-autoinducer	1	83.33	0.49	0.96
GUT_GENOME000295_21.region001__cyclic-lactone-autoinducer	GUT_GENOME000295_21.region001__cyclic-lactone-autoinducer	3	99.86	100	100
GUT_GENOME000295_21.region001__cyclic-lactone-autoinducer	GUT_GENOME140264_18.region001__cyclic-lactone-autoinducer	2	96.53	57.51	88.26
GUT_GENOME000295_21.region001__cyclic-lactone-autoinducer	GUT_GENOME000629_51.region001__cyclic-lactone-autoinducer	3	97.34	46.39	98.24
GUT_GENOME000295_21.region001__cyclic-lactone-autoinducer	GUT_GENOME151978_17.region001__cyclic-lactone-autoinducer	1	96.77	37.69	57.02
GUT_GENOME000295_21.region001__cyclic-lactone-autoinducer	GUT_GENOME000166_4.region002__cyclic-lactone-autoinducer	1	99.63	22.8	29.81
GUT_GENOME000295_21.region001__cyclic-lactone-autoinducer	GUT_GENOME000735_4.region001__cyclic-lactone-autoinducer	4	98.12	19.73	20.88
GUT_GENOME000295_21.region001__cyclic-lactone-autoinducer	GUT_GENOME000166_46.region001__cyclic-lactone-autoinducer	2	98.8	16.21	93.19
GUT_GENOME000295_21.region001__cyclic-lactone-autoinducer	GUT_GENOME001297_5.region001__cyclic-lactone-autoinducer	4	97.2	21.81	22.09
GUT_GENOME000295_21.region001__cyclic-lactone-autoinducer	GUT_GENOME140264_28.region001__cyclic-lactone-autoinducer	4	97.07	12.49	27.71
GUT_GENOME000295_21.region001__cyclic-lactone-autoinducer	GUT_GENOME000166_51.region001__cyclic-lactone-autoinducer	1	98.2	6.43	89.88
GUT_GENOME000295_21.region001__cyclic-lactone-autoinducer	GUT_GENOME000725_24.region001__cyclic-lactone-autoinducer	1	97.05	4.87	10.01
GUT_GENOME000295_21.region001__cyclic-lactone-autoinducer	GUT_GENOME001770_7.region001__cyclic-lactone-autoinducer	1	93.22	2.4	4.75
GUT_GENOME000295_21.region001__cyclic-lactone-autoinducer	GUT_GENOME000295_68.region001__cyclic-lactone-autoinducer	1	93.22	2.4	11.71
GUT_GENOME000295_31.region001__ranthipeptide	GUT_GENOME000295_31.region001__ranthipeptide	1	100	100	100
GUT_GENOME000295_31.region001__ranthipeptide	GUT_GENOME000237_3.region002__ranthipeptide	1	99.97	99.62	81.69
GUT_GENOME000295_31.region001__ranthipeptide	GUT_GENOME145985_1.region004__cyclic-lactone-autoinducer	1	98.82	0.4	0.24
GUT_GENOME000295_31.region001__ranthipeptide	GUT_GENOME000662_9.region001__NRPS	1	100	0.13	0.05
GUT_GENOME000295_36.region001__cyclic-lactone-autoinducer	GUT_GENOME000295_36.region001__cyclic-lactone-autoinducer	3	99.99	100	100
GUT_GENOME000295_36.region001__cyclic-lactone-autoinducer	GUT_GENOME000629_4.region001__cyclic-lactone-autoinducer	1	99.92	33.06	20.22
GUT_GENOME000295_36.region001__cyclic-lactone-autoinducer	GUT_GENOME000166_5.region001__cyclic-lactone-autoinducer	1	99.88	33.02	18.74
GUT_GENOME000295_36.region001__cyclic-lactone-autoinducer	GUT_GENOME000659_5.region001__cyclic-lactone-autoinducer	1	99.84	33.05	18.75
GUT_GENOME000295_36.region001__cyclic-lactone-autoinducer	GUT_GENOME000215_2.region001__cyclic-lactone-autoinducer	2	99.94	31.54	23.06
GUT_GENOME000295_36.region001__cyclic-lactone-autoinducer	GUT_GENOME143712_1.region003__cyclic-lactone-autoinducer	3	92.43	3.68	2.68
GUT_GENOME000295_36.region001__cyclic-lactone-autoinducer	GUT_GENOME157463_8.region001__cyclic-lactone-autoinducer	3	92.25	3.68	2.54
GUT_GENOME000295_36.region001__cyclic-lactone-autoinducer	GUT_GENOME000295_78.region001__cyclic-lactone-autoinducer	1	100	0.59	2.77
GUT_GENOME000295_36.region001__cyclic-lactone-autoinducer	GUT_GENOME000295_14.region001__cyclic-lactone-autoinducer	1	100	0.57	0.6
GUT_GENOME000295_40.region001__cyclic-lactone-autoinducer	GUT_GENOME000295_40.region001__cyclic-lactone-autoinducer	3	99.99	100	100
GUT_GENOME000295_40.region001__cyclic-lactone-autoinducer	GUT_GENOME001770_7.region001__cyclic-lactone-autoinducer	4	97.36	34.72	46.56
GUT_GENOME000295_40.region001__cyclic-lactone-autoinducer	GUT_GENOME000735_4.region001__cyclic-lactone-autoinducer	1	99.06	6.45	4.72
GUT_GENOME000295_40.region001__cyclic-lactone-autoinducer	GUT_GENOME001297_5.region001__cyclic-lactone-autoinducer	1	98.86	5.92	4.34
GUT_GENOME000295_40.region001__cyclic-lactone-autoinducer	GUT_GENOME000295_68.region001__cyclic-lactone-autoinducer	1	91.76	2.96	9.87
GUT_GENOME000295_40.region001__cyclic-lactone-autoinducer	GUT_GENOME000295_78.region001__cyclic-lactone-autoinducer	3	93.99	3.37	13.08
GUT_GENOME000295_40.region001__cyclic-lactone-autoinducer	GUT_GENOME145985_1.region004__cyclic-lactone-autoinducer	2	98.09	1.06	0.44
GUT_GENOME000295_40.region001__cyclic-lactone-autoinducer	GUT_GENOME001770_30.region001__cyclic-lactone-autoinducer	1	100	0.45	0.39
GUT_GENOME000295_40.region001__cyclic-lactone-autoinducer	GUT_GENOME000166_4.region002__cyclic-lactone-autoinducer	1	97.78	0.3	0.27
GUT_GENOME000295_52.region001__cyclic-lactone-autoinducer	GUT_GENOME000295_52.region001__cyclic-lactone-autoinducer	1	100	100	100
GUT_GENOME000295_52.region001__cyclic-lactone-autoinducer	GUT_GENOME145985_1.region004__cyclic-lactone-autoinducer	1	98.41	30.88	9.08
GUT_GENOME000295_52.region001__cyclic-lactone-autoinducer	GUT_GENOME000629_50.region001__cyclic-lactone-autoinducer	1	97.97	30.9	31.39
GUT_GENOME000295_52.region001__cyclic-lactone-autoinducer	GUT_GENOME001770_65.region001__cyclic-lactone-autoinducer	1	98.55	13.92	18.73
GUT_GENOME000295_52.region001__cyclic-lactone-autoinducer	GUT_GENOME000295_86.region001__cyclic-lactone-autoinducer	2	97.37	11.35	78.06
GUT_GENOME000295_52.region001__cyclic-lactone-autoinducer	GUT_GENOME000295_78.region001__cyclic-lactone-autoinducer	1	100	0.77	2.52
GUT_GENOME000295_57.region001__ranthipeptide	GUT_GENOME000295_57.region001__ranthipeptide	1	100	100	100
GUT_GENOME000295_57.region001__ranthipeptide	GUT_GENOME145985_1.region004__cyclic-lactone-autoinducer	1	98.55	18.77	5.29
GUT_GENOME000295_57.region001__ranthipeptide	GUT_GENOME000735_4.region001__cyclic-lactone-autoinducer	1	93.84	7.68	3.79
GUT_GENOME000295_57.region001__ranthipeptide	GUT_GENOME001770_65.region001__cyclic-lactone-autoinducer	1	94.14	3.43	4.42
GUT_GENOME000295_57.region001__ranthipeptide	GUT_GENOME000295_68.region001__cyclic-lactone-autoinducer	1	100	0.85	1.91
GUT_GENOME000295_57.region001__ranthipeptide	GUT_GENOME000295_62.region001__RRE-containing	1	100	0.85	1.36
GUT_GENOME000295_57.region001__ranthipeptide	GUT_GENOME239737_1.region001__RRE-containing	1	86.96	0.93	0.44
GUT_GENOME000295_57.region001__ranthipeptide	GUT_GENOME091092_1.region001__cyclic-lactone-autoinducer	1	93.55	0.62	0.3
GUT_GENOME000295_57.region001__ranthipeptide	GUT_GENOME000629_50.region001__cyclic-lactone-autoinducer	1	92.06	0.63	0.62
GUT_GENOME000295_62.region001__RRE-containing	GUT_GENOME000295_62.region001__RRE-containing	3	99.91	100	100
GUT_GENOME000295_62.region001__RRE-containing	GUT_GENOME000735_4.region001__cyclic-lactone-autoinducer	1	99.38	7.79	2.39
GUT_GENOME000295_62.region001__RRE-containing	GUT_GENOME145985_1.region004__cyclic-lactone-autoinducer	1	100	2.07	0.36
GUT_GENOME000295_62.region001__RRE-containing	GUT_GENOME001297_5.region001__cyclic-lactone-autoinducer	1	96.77	2	0.61
GUT_GENOME000295_62.region001__RRE-containing	GUT_GENOME000295_57.region001__ranthipeptide	1	100	1.36	0.85
GUT_GENOME000295_62.region001__RRE-containing	GUT_GENOME095973_1.region001__RRE-containing	1	76.39	3.43	1.04
GUT_GENOME000295_68.region001__cyclic-lactone-autoinducer	GUT_GENOME000295_68.region001__cyclic-lactone-autoinducer	1	100	100	100
GUT_GENOME000295_68.region001__cyclic-lactone-autoinducer	GUT_GENOME001770_7.region001__cyclic-lactone-autoinducer	2	99.93	96.39	39.27
GUT_GENOME000295_68.region001__cyclic-lactone-autoinducer	GUT_GENOME145985_1.region004__cyclic-lactone-autoinducer	2	94.77	44.2	5.51
GUT_GENOME000295_68.region001__cyclic-lactone-autoinducer	GUT_GENOME140264_28.region001__cyclic-lactone-autoinducer	2	93.63	29.93	14.98
GUT_GENOME000295_68.region001__cyclic-lactone-autoinducer	GUT_GENOME001297_5.region001__cyclic-lactone-autoinducer	2	94.09	29.93	6.55
GUT_GENOME000295_68.region001__cyclic-lactone-autoinducer	GUT_GENOME000166_4.region002__cyclic-lactone-autoinducer	2	94.21	29.77	7.96
GUT_GENOME000295_68.region001__cyclic-lactone-autoinducer	GUT_GENOME000295_21.region001__cyclic-lactone-autoinducer	1	93.22	11.71	2.4
GUT_GENOME000295_68.region001__cyclic-lactone-autoinducer	GUT_GENOME000735_4.region001__cyclic-lactone-autoinducer	1	91.28	11.71	2.56
GUT_GENOME000295_68.region001__cyclic-lactone-autoinducer	GUT_GENOME000295_40.region001__cyclic-lactone-autoinducer	1	91.76	9.87	2.96
GUT_GENOME000295_68.region001__cyclic-lactone-autoinducer	GUT_GENOME000295_57.region001__ranthipeptide	1	100	1.91	0.85
GUT_GENOME000295_78.region001__cyclic-lactone-autoinducer	GUT_GENOME000295_78.region001__cyclic-lactone-autoinducer	1	100	100	100
GUT_GENOME000295_78.region001__cyclic-lactone-autoinducer	GUT_GENOME001770_65.region001__cyclic-lactone-autoinducer	1	99.63	84.97	35.02
GUT_GENOME000295_78.region001__cyclic-lactone-autoinducer	GUT_GENOME000629_50.region001__cyclic-lactone-autoinducer	1	97.92	15.09	4.7
GUT_GENOME000295_78.region001__cyclic-lactone-autoinducer	GUT_GENOME145985_1.region004__cyclic-lactone-autoinducer	1	97.71	15.09	1.36
GUT_GENOME000295_78.region001__cyclic-lactone-autoinducer	GUT_GENOME001770_7.region001__cyclic-lactone-autoinducer	1	100	11.76	3.44
GUT_GENOME000295_78.region001__cyclic-lactone-autoinducer	GUT_GENOME000295_40.region001__cyclic-lactone-autoinducer	3	93.82	13.18	3.39
GUT_GENOME000295_78.region001__cyclic-lactone-autoinducer	GUT_GENOME000295_36.region001__cyclic-lactone-autoinducer	1	100	2.77	0.59
GUT_GENOME000295_78.region001__cyclic-lactone-autoinducer	GUT_GENOME000295_86.region001__cyclic-lactone-autoinducer	1	100	2.52	5.3
GUT_GENOME000295_78.region001__cyclic-lactone-autoinducer	GUT_GENOME000295_52.region001__cyclic-lactone-autoinducer	1	100	2.52	0.77
GUT_GENOME000295_86.region001__cyclic-lactone-autoinducer	GUT_GENOME000629_50.region001__cyclic-lactone-autoinducer	2	99.75	78.06	11.53
GUT_GENOME000295_86.region001__cyclic-lactone-autoinducer	GUT_GENOME000295_86.region001__cyclic-lactone-autoinducer	2	100	78.06	78.06
GUT_GENOME000295_86.region001__cyclic-lactone-autoinducer	GUT_GENOME145985_1.region004__cyclic-lactone-autoinducer	2	97.96	78.06	3.34
GUT_GENOME000295_86.region001__cyclic-lactone-autoinducer	GUT_GENOME000295_52.region001__cyclic-lactone-autoinducer	2	97.37	78.06	11.35
GUT_GENOME000295_86.region001__cyclic-lactone-autoinducer	GUT_GENOME001770_65.region001__cyclic-lactone-autoinducer	2	98.6	75.61	14.79
GUT_GENOME000295_86.region001__cyclic-lactone-autoinducer	GUT_GENOME000295_78.region001__cyclic-lactone-autoinducer	1	100	5.3	2.52
GUT_GENOME000295_9.region001__ranthipeptide	GUT_GENOME000295_9.region001__ranthipeptide	1	100	100	100
GUT_GENOME000295_9.region001__ranthipeptide	GUT_GENOME001770_31.region001__ranthipeptide	3	81.48	28.37	28.59
GUT_GENOME000295_9.region001__ranthipeptide	GUT_GENOME262194_34.region001__ranthipeptide	3	81.04	28.42	29.54
GUT_GENOME000295_9.region001__ranthipeptide	GUT_GENOME145985_1.region003__ranthipeptide	2	82.24	12.71	12.78
GUT_GENOME000295_9.region001__ranthipeptide	GUT_GENOME272761_17.region001__ranthipeptide	1	80.96	6.1	6.15
GUT_GENOME000295_9.region001__ranthipeptide	GUT_GENOME000629_19.region001__ranthipeptide	1	80.81	6.1	12.62
GUT_GENOME000295_9.region001__ranthipeptide	GUT_GENOME096402_4.region001__ranthipeptide	3	74.82	12.67	12.7
GUT_GENOME000295_9.region001__ranthipeptide	GUT_GENOME157463_7.region001__ranthipeptide	1	75.87	6.36	6.35
GUT_GENOME000295_9.region001__ranthipeptide	GUT_GENOME001471_15.region001__NRPS	1	77.67	4.94	2.48
GUT_GENOME000295_9.region001__ranthipeptide	GUT_GENOME000629_45.region001__ranthipeptide	1	76.6	5.34	10.27
GUT_GENOME000295_9.region001__ranthipeptide	GUT_GENOME143157_4.region001__ranthipeptide	2	77.53	5.83	5.86
GUT_GENOME000295_9.region001__ranthipeptide	GUT_GENOME001831_3.region001__ranthipeptide	1	75.36	5.01	3.07
GUT_GENOME000295_9.region001__ranthipeptide	GUT_GENOME022845_59.region001__ranthipeptide	1	75.3	4.92	12.45
GUT_GENOME000295_9.region001__ranthipeptide	GUT_GENOME001208_1.region001__ranthipeptide	1	74.78	5.07	5.08
GUT_GENOME000295_9.region001__ranthipeptide	GUT_GENOME000004_4.region001__ranthipeptide	2	76.8	5.08	5.13
GUT_GENOME000295_9.region001__ranthipeptide	GUT_GENOME143712_1.region002__ranthipeptide	1	74.43	2.38	2.4
GUT_GENOME000295_9.region001__ranthipeptide	GUT_GENOME095993_11.region001__ranthipeptide	1	70.97	4.55	4.62
GUT_GENOME000295_9.region001__ranthipeptide	GUT_GENOME000659_2.region001__ranthipeptide	1	79.85	1.18	1.19
GUT_GENOME000295_9.region001__ranthipeptide	GUT_GENOME147149_1.region002__ranthipeptide	1	76.76	1.28	1.3
GUT_GENOME000295_9.region001__ranthipeptide	GUT_GENOME096485_3.region001__ranthipeptide	1	87.12	0.6	0.61
GUT_GENOME000295_9.region001__ranthipeptide	GUT_GENOME096228_3.region002__ranthipeptide	1	87.12	0.6	0.61
GUT_GENOME000295_9.region001__ranthipeptide	GUT_GENOME096178_1.region001__ranthipeptide	1	87.12	0.6	0.61
GUT_GENOME000295_9.region001__ranthipeptide	GUT_GENOME096670_67.region001__ranthipeptide	1	86.36	0.6	0.87
GUT_GENOME000295_9.region001__ranthipeptide	GUT_GENOME091092_2.region001__ranthipeptide	2	79.75	1.84	1.86
GUT_GENOME000295_9.region001__ranthipeptide	GUT_GENOME000662_8.region001__ranthipeptide	1	78.18	1	1.03
GUT_GENOME000295_9.region001__ranthipeptide	GUT_GENOME000594_15.region001__ranthipeptide	1	75.85	1.2	1.21
GUT_GENOME000295_9.region001__ranthipeptide	GUT_GENOME140264_4.region001__ranthipeptide	1	82	0.68	0.68
GUT_GENOME000295_9.region001__ranthipeptide	GUT_GENOME000113_8.region001__ranthipeptide	1	75.09	1.3	1.39
GUT_GENOME000295_9.region001__ranthipeptide	GUT_GENOME001241_6.region002__ranthipeptide	1	87.62	0.48	0.48
GUT_GENOME000295_9.region001__ranthipeptide	GUT_GENOME154595_15.region001__ranthipeptide	1	90.81	0.4	0.4
GUT_GENOME000295_9.region001__ranthipeptide	GUT_GENOME154740_1.region001__ranthipeptide	1	72.89	1.7	1.71
GUT_GENOME000295_9.region001__ranthipeptide	GUT_GENOME085305_14.region001__ranthipeptide	1	80.82	0.66	0.67
GUT_GENOME000327_1.region001__ranthipeptide	GUT_GENOME000327_1.region001__ranthipeptide	1	100	100	100
GUT_GENOME000327_1.region001__ranthipeptide	GUT_GENOME022845_59.region001__ranthipeptide	1	77.58	4.64	11.61
GUT_GENOME000327_1.region001__ranthipeptide	GUT_GENOME001831_3.region001__ranthipeptide	1	76.89	4.64	2.81
GUT_GENOME000327_1.region001__ranthipeptide	GUT_GENOME000113_8.region001__ranthipeptide	1	72.61	7	7.36
GUT_GENOME000327_1.region001__ranthipeptide	GUT_GENOME000594_15.region001__ranthipeptide	1	73.36	5.01	5
GUT_GENOME000327_1.region001__ranthipeptide	GUT_GENOME096210_3.region001__ranthipeptide	1	72.58	4.97	4.96
GUT_GENOME000327_1.region001__ranthipeptide	GUT_GENOME095983_8.region001__ranthipeptide	2	73.6	5.81	5.78
GUT_GENOME000327_1.region001__ranthipeptide	GUT_GENOME001587_2.region001__ranthipeptide	1	72.6	4	3.99
GUT_GENOME000327_1.region001__ranthipeptide	GUT_GENOME145985_1.region003__ranthipeptide	1	84.67	0.63	0.63
GUT_GENOME000327_1.region001__ranthipeptide	GUT_GENOME095993_11.region001__ranthipeptide	1	90.2	0.47	0.47
GUT_GENOME000327_1.region001__ranthipeptide	GUT_GENOME000659_2.region001__ranthipeptide	1	88.18	0.51	0.51
GUT_GENOME000327_1.region001__ranthipeptide	GUT_GENOME000215_6.region001__ranthipeptide	1	86.49	0.51	0.63
GUT_GENOME000327_1.region001__ranthipeptide	GUT_GENOME234570_113.region001__ranthipeptide	1	76.4	0.75	0.83
GUT_GENOME000367_10.region001__ranthipeptide	GUT_GENOME000367_10.region001__ranthipeptide	9	99.9	100	100
GUT_GENOME000367_10.region001__ranthipeptide	GUT_GENOME251083_2.region001__ranthipeptide	4	81.66	21.55	23.63
GUT_GENOME000367_10.region001__ranthipeptide	GUT_GENOME001115_5.region001__ranthipeptide	2	79.07	6.78	6.79
GUT_GENOME000367_10.region001__ranthipeptide	GUT_GENOME000152_1.region001__ranthipeptide	2	77.86	6.89	6.9
GUT_GENOME000367_10.region001__ranthipeptide	GUT_GENOME123416_7.region001__ranthipeptide	2	78.78	5.86	5.88
GUT_GENOME000367_10.region001__ranthipeptide	GUT_GENOME128273_21.region001__ranthipeptide	1	78.43	5.27	5.28
GUT_GENOME000367_10.region001__ranthipeptide	GUT_GENOME147678_1.region001__ranthipeptide	1	77.89	5.54	5.55
GUT_GENOME000367_10.region001__ranthipeptide	GUT_GENOME095967_1.region001__ranthipeptide	2	78.71	5.53	5.55
GUT_GENOME000367_10.region001__ranthipeptide	GUT_GENOME000092_3.region001__ranthipeptide	2	76.17	6.85	6.86
GUT_GENOME000367_10.region001__ranthipeptide	GUT_GENOME155439_8.region001__ranthipeptide	1	77.68	5.07	5.08
GUT_GENOME000367_10.region001__ranthipeptide	GUT_GENOME042029_194.region001__ranthipeptide	1	77.38	5.05	34.01
GUT_GENOME000367_10.region001__ranthipeptide	GUT_GENOME140074_3.region001__ranthipeptide	2	77.51	5.53	5.54
GUT_GENOME000367_10.region001__ranthipeptide	GUT_GENOME232915_106.region001__ranthipeptide	1	76.72	4.94	5.45
GUT_GENOME000367_10.region001__ranthipeptide	GUT_GENOME209802_1.region001__ranthipeptide	2	76.51	5.5	5.53
GUT_GENOME000367_10.region001__ranthipeptide	GUT_GENOME238522_13.region001__ranthipeptide	1	83.11	0.67	0.67
GUT_GENOME000367_10.region001__ranthipeptide	GUT_GENOME154740_1.region001__ranthipeptide	1	85.58	0.48	0.48
GUT_GENOME000367_10.region001__ranthipeptide	GUT_GENOME082932_47.region001__ranthipeptide	1	95.92	0.22	0.42
GUT_GENOME000367_10.region001__ranthipeptide	GUT_GENOME001016_16.region001__ranthipeptide	1	94	0.23	0.23
GUT_GENOME000367_10.region001__ranthipeptide	GUT_GENOME140268_3.region001__ranthipeptide	1	93.88	0.22	0.23
GUT_GENOME000367_10.region001__ranthipeptide	GUT_GENOME113180_30.region001__ranthipeptide	1	92.16	0.23	0.23
GUT_GENOME000367_10.region001__ranthipeptide	GUT_GENOME000980_17.region001__ranthipeptide	1	94.59	0.17	0.17
GUT_GENOME000367_4.region001__thioamide-NRP	GUT_GENOME000367_4.region001__thioamide-NRP	1	100	100	100
GUT_GENOME000367_5.region001__cyclic-lactone-autoinducer	GUT_GENOME000367_5.region001__cyclic-lactone-autoinducer	1	100	100	100
GUT_GENOME000367_5.region001__cyclic-lactone-autoinducer	GUT_GENOME251083_16.region001__cyclic-lactone-autoinducer	1	100	0.15	0.21
GUT_GENOME000432_17.region001__LAP	GUT_GENOME000432_17.region001__LAP	1	100	100	100
GUT_GENOME000432_17.region001__LAP	GUT_GENOME148088_47.region001__hglE-KS	1	91.95	4.79	9.68
GUT_GENOME000432_1.region001__T3PKS	GUT_GENOME000432_1.region001__T3PKS	1	100	100	100
GUT_GENOME000432_1.region001__T3PKS	GUT_GENOME095981_11.region001__T3PKS	3	90.43	85.37	81.99
GUT_GENOME000432_1.region001__T3PKS	GUT_GENOME096172_3.region001__T3PKS	1	71.21	2.77	2.16
GUT_GENOME000432_1.region002__RRE-containing	GUT_GENOME000432_1.region002__RRE-containing	1	100	100	100
GUT_GENOME000432_22.region001__RiPP-like	GUT_GENOME000432_22.region001__RiPP-like	1	100	100	100
GUT_GENOME000432_22.region001__RiPP-like	GUT_GENOME095981_4.region001__RiPP-like	5	82.65	52.99	30.56
GUT_GENOME000459_7.region001__ranthipeptide	GUT_GENOME000459_7.region001__ranthipeptide	1	100	100	100
GUT_GENOME000459_7.region001__ranthipeptide	GUT_GENOME248577_71.region001__ranthipeptide	2	94.47	52.57	96.85
GUT_GENOME000459_7.region001__ranthipeptide	GUT_GENOME000236_3.region001__ranthipeptide	3	78.3	27.8	27.69
GUT_GENOME000459_7.region001__ranthipeptide	GUT_GENOME096496_10.region001__ranthipeptide	2	78.35	11.94	11.93
GUT_GENOME000459_7.region001__ranthipeptide	GUT_GENOME157750_1.region001__ranthipeptide	2	77.43	8.41	8.44
GUT_GENOME000459_7.region001__ranthipeptide	GUT_GENOME128273_21.region001__ranthipeptide	1	91.25	0.37	0.37
GUT_GENOME000563_1.region001__thiopeptide	GUT_GENOME000563_1.region001__thiopeptide	1	100	100	100
GUT_GENOME000563_1.region001__thiopeptide	GUT_GENOME103766_1.region001__thiopeptide	3	96.2	96.44	96
GUT_GENOME000563_1.region001__thiopeptide	GUT_GENOME143724_1.region001__thiopeptide	3	93.97	75.74	75.4
GUT_GENOME000563_1.region001__thiopeptide	GUT_GENOME171356_11.region001__thiopeptide	4	93.95	80.54	80.55
GUT_GENOME000563_1.region001__thiopeptide	GUT_GENOME145983_1.region001__thiopeptide	4	83.88	73.78	73.65
GUT_GENOME000563_1.region001__thiopeptide	GUT_GENOME000595_1.region001__thiopeptide	3	90.97	94.06	94.04
GUT_GENOME000563_1.region001__thiopeptide	GUT_GENOME140808_17.region001__thiopeptide	3	84.22	56.17	56.09
GUT_GENOME000563_1.region001__thiopeptide	GUT_GENOME143711_14.region002__thiopeptide	5	82.63	62.52	87.4
GUT_GENOME000563_1.region001__thiopeptide	GUT_GENOME143740_2.region001__thiopeptide	5	83.96	77.64	77.7
GUT_GENOME000563_1.region001__thiopeptide	GUT_GENOME143752_7.region001__thiopeptide	5	84.2	58.22	79.31
GUT_GENOME000563_1.region001__thiopeptide	GUT_GENOME143747_2.region003__thiopeptide	5	83.8	77.81	77.88
GUT_GENOME000563_1.region001__thiopeptide	GUT_GENOME143751_28.region001__thiopeptide	4	84.31	71.09	71.16
GUT_GENOME000563_1.region001__thiopeptide	GUT_GENOME143746_11.region001__thiopeptide	4	84.18	71.28	71.35
GUT_GENOME000563_1.region001__thiopeptide	GUT_GENOME171567_64.region001__thiopeptide	5	83.23	69.25	86.4
GUT_GENOME000563_1.region001__thiopeptide	GUT_GENOME001417_2.region001__thiopeptide	5	83.84	77.83	77.9
GUT_GENOME000563_1.region001__thiopeptide	GUT_GENOME143760_3.region002__thiopeptide	5	83.9	77.86	77.93
GUT_GENOME000563_1.region001__thiopeptide	GUT_GENOME000047_1.region002__thiopeptide	7	83.7	81.58	81.58
GUT_GENOME000563_1.region001__thiopeptide	GUT_GENOME145378_34.region001__thiopeptide	4	84.26	63.17	88.29
GUT_GENOME000563_1.region001__thiopeptide	GUT_GENOME000057_13.region001__thiopeptide	5	83.44	67.42	67.51
GUT_GENOME000563_1.region001__thiopeptide	GUT_GENOME145698_5.region001__thiopeptide	7	82.77	81.29	81.24
GUT_GENOME000563_1.region001__thiopeptide	GUT_GENOME145695_7.region001__thiopeptide	7	82.69	77.89	77.81
GUT_GENOME000563_1.region001__thiopeptide	GUT_GENOME147598_1.region003__thiopeptide	7	82.72	81.29	81.23
GUT_GENOME000563_1.region001__thiopeptide	GUT_GENOME145980_1.region002__thiopeptide	3	81.59	23.8	23.92
GUT_GENOME000563_1.region002__NRPS	GUT_GENOME000563_1.region002__NRPS	1	100	100	100
GUT_GENOME000563_1.region002__NRPS	GUT_GENOME103766_1.region002__NRPS	3	93.54	94.26	94.24
GUT_GENOME000563_1.region002__NRPS	GUT_GENOME231453_3.region001__NRPS	3	88.1	73.62	73.49
GUT_GENOME000563_1.region002__NRPS	GUT_GENOME143724_1.region002__NRPS	3	91.94	63.44	63.4
GUT_GENOME000563_1.region002__NRPS	GUT_GENOME171356_3.region001__NRPS	4	91.51	91.44	99.19
GUT_GENOME000563_1.region002__NRPS	GUT_GENOME000595_4.region001__NRPS	7	85.81	81.66	81.76
GUT_GENOME000563_1.region002__NRPS	GUT_GENOME140826_3.region001__NRPS	6	78.74	61.44	61.08
GUT_GENOME000563_1.region002__NRPS	GUT_GENOME140808_7.region001__NRPS	5	78.46	58.85	58.5
GUT_GENOME000563_1.region002__NRPS	GUT_GENOME145983_1.region002__NRPS	4	77.74	58	57.66
GUT_GENOME000563_1.region002__NRPS	GUT_GENOME145378_26.region001__NRPS	6	78.28	61.66	61.3
GUT_GENOME000563_1.region002__NRPS	GUT_GENOME143749_12.region001__NRPS	5	77.17	45.04	44.81
GUT_GENOME000563_1.region002__NRPS	GUT_GENOME143751_52.region001__NRPS	5	76.98	45.62	45.38
GUT_GENOME000563_1.region002__NRPS	GUT_GENOME143747_2.region002__NRPS	5	76.95	45.05	44.81
GUT_GENOME000563_1.region002__NRPS	GUT_GENOME171567_1.region001__NRPS	4	76.77	35.68	37.4
GUT_GENOME000563_1.region002__NRPS	GUT_GENOME146008_34.region001__NRPS	5	77.37	45.05	66
GUT_GENOME000563_1.region002__NRPS	GUT_GENOME143760_3.region001__NRPS	5	76.95	45.91	45.65
GUT_GENOME000563_1.region002__NRPS	GUT_GENOME000057_4.region001__NRPS	4	76.76	39.87	39.69
GUT_GENOME000563_1.region002__NRPS	GUT_GENOME143740_3.region001__NRPS	4	76.06	35.49	45.11
GUT_GENOME000563_1.region002__NRPS	GUT_GENOME001417_2.region002__NRPS	6	76.86	48.05	47.78
GUT_GENOME000563_1.region002__NRPS	GUT_GENOME147598_1.region002__NRPS	5	76.83	44.9	44.72
GUT_GENOME000563_1.region002__NRPS	GUT_GENOME145698_23.region001__NRPS	3	75.42	34.9	44.11
GUT_GENOME000563_1.region002__NRPS	GUT_GENOME143752_4.region001__NRPS	5	76.94	33.94	33.86
GUT_GENOME000563_1.region002__NRPS	GUT_GENOME231247_50.region001__NRPS	4	77.43	34.03	45.5
GUT_GENOME000563_1.region002__NRPS	GUT_GENOME145695_11.region001__NRPS	4	76.71	29.61	29.61
GUT_GENOME000563_1.region002__NRPS	GUT_GENOME143711_2.region001__NRPS	5	77.22	38.28	38.1
GUT_GENOME000563_1.region002__NRPS	GUT_GENOME143746_6.region001__NRPS	2	74.83	17.31	31.42
GUT_GENOME000564_2.region001__RiPP-like	GUT_GENOME000564_2.region001__RiPP-like	1	100	100	100
GUT_GENOME000564_2.region001__RiPP-like	GUT_GENOME000572_1.region001__RiPP-like	2	94.2	98.47	98.55
GUT_GENOME000564_2.region001__RiPP-like	GUT_GENOME096075_4.region001__RiPP-like	1	88.71	7.12	7.09
GUT_GENOME000564_2.region002__T3PKS	GUT_GENOME000564_2.region002__T3PKS	3	99.86	100	100
GUT_GENOME000564_2.region002__T3PKS	GUT_GENOME000572_1.region002__T3PKS	8	96.71	98.9	99
GUT_GENOME000564_2.region002__T3PKS	GUT_GENOME001139_1.region001__T3PKS	14	83.81	40.48	41.54
GUT_GENOME000564_2.region002__T3PKS	GUT_GENOME174135_27.region001__T3PKS	6	88.67	15.08	37.82
GUT_GENOME000564_2.region002__T3PKS	GUT_GENOME000094_2.region001__T3PKS	16	80.45	41.01	42.15
GUT_GENOME000564_2.region002__T3PKS	GUT_GENOME095490_38.region001__T3PKS	2	88.1	12.31	55.18
GUT_GENOME000564_2.region002__T3PKS	GUT_GENOME096075_5.region002__T3PKS	2	78.99	14.46	14.46
GUT_GENOME000564_2.region002__T3PKS	GUT_GENOME141397_6.region001__T3PKS	1	85.17	5.96	9.02
GUT_GENOME000564_2.region002__T3PKS	GUT_GENOME096172_3.region001__T3PKS	2	82.14	7.87	7.88
GUT_GENOME000564_2.region002__T3PKS	GUT_GENOME075582_31.region001__T3PKS	7	84.24	16.59	34.34
GUT_GENOME000564_2.region002__T3PKS	GUT_GENOME001355_3.region002__betalactone	1	77.43	4.94	6.29
GUT_GENOME000564_2.region002__T3PKS	GUT_GENOME096380_1.region001__T3PKS	2	79.03	2.58	2.59
GUT_GENOME000564_2.region002__T3PKS	GUT_GENOME000572_1.region001__RiPP-like	1	97.85	0.45	1.53
GUT_GENOME000564_2.region002__T3PKS	GUT_GENOME095879_46.region001__T3PKS	5	90.1	1.29	4.27
GUT_GENOME000564_2.region002__T3PKS	GUT_GENOME076493_25.region001__RaS-RiPP	2	87.31	0.63	0.48
GUT_GENOME000564_2.region002__T3PKS	GUT_GENOME017828_1.region001__T3PKS	1	71.36	1.45	1.45
GUT_GENOME000571_3.region001__T3PKS	GUT_GENOME000571_3.region001__T3PKS	1	100	100	100
GUT_GENOME000571_3.region001__T3PKS	GUT_GENOME076493_26.region001__T3PKS	7	88.73	90.13	89.97
GUT_GENOME000571_3.region001__T3PKS	GUT_GENOME140340_14.region001__T3PKS	6	92.05	72.66	93.47
GUT_GENOME000571_3.region001__T3PKS	GUT_GENOME017828_1.region001__T3PKS	7	94.13	86.38	86.27
GUT_GENOME000571_3.region001__T3PKS	GUT_GENOME095981_11.region001__T3PKS	1	75.52	2.1	2.51
GUT_GENOME000571_3.region001__T3PKS	GUT_GENOME001139_1.region001__T3PKS	1	81.39	0.42	0.4
GUT_GENOME000571_6.region001__RiPP-like	GUT_GENOME000571_6.region001__RiPP-like	3	99.78	100	100
GUT_GENOME000571_6.region001__RiPP-like	GUT_GENOME076493_68.region001__RiPP-like	6	93.33	33.05	44.99
GUT_GENOME000571_6.region001__RiPP-like	GUT_GENOME148088_104.region001__RiPP-like	1	94.21	25.18	89.18
GUT_GENOME000571_6.region001__RiPP-like	GUT_GENOME140340_1.region001__RiPP-like	5	94.21	36.24	67.13
GUT_GENOME000571_6.region001__RiPP-like	GUT_GENOME017828_7.region001__RiPP-like	4	92	23.71	34.73
GUT_GENOME000571_6.region001__RiPP-like	GUT_GENOME076493_71.region001__RiPP-like	2	93.54	11.25	38.55
GUT_GENOME000571_6.region001__RiPP-like	GUT_GENOME140340_10.region001__RiPP-like	2	100	0.3	0.23
GUT_GENOME000571_6.region001__RiPP-like	GUT_GENOME076493_60.region001__RiPP-like	2	100	0.3	0.23
GUT_GENOME000571_7.region001__RiPP-like	GUT_GENOME000571_7.region001__RiPP-like	1	100	100	100
GUT_GENOME000571_7.region001__RiPP-like	GUT_GENOME148088_78.region001__RiPP-like	1	93.09	57.38	100
GUT_GENOME000571_7.region001__RiPP-like	GUT_GENOME017828_3.region001__RiPP-like	2	87.83	71.17	70.86
GUT_GENOME000571_7.region001__RiPP-like	GUT_GENOME140340_10.region001__RiPP-like	2	85.35	74.35	74.01
GUT_GENOME000571_7.region001__RiPP-like	GUT_GENOME076493_60.region001__RiPP-like	3	84.21	73.64	73.64
GUT_GENOME000572_1.region001__RiPP-like	GUT_GENOME000572_1.region001__RiPP-like	1	100	100	100
GUT_GENOME000572_1.region001__RiPP-like	GUT_GENOME000564_2.region001__RiPP-like	2	94.2	98.55	98.47
GUT_GENOME000572_1.region001__RiPP-like	GUT_GENOME096075_4.region001__RiPP-like	1	89.03	7.25	7.23
GUT_GENOME000572_1.region001__RiPP-like	GUT_GENOME000564_2.region002__T3PKS	1	97.85	1.53	0.45
GUT_GENOME000572_1.region001__RiPP-like	GUT_GENOME000094_2.region001__T3PKS	4	97.38	1.57	1.67
GUT_GENOME000572_1.region001__RiPP-like	GUT_GENOME174135_27.region001__T3PKS	1	97.31	1.53	1.13
GUT_GENOME000572_1.region001__RiPP-like	GUT_GENOME095490_38.region001__T3PKS	1	96.69	1.49	1.97
GUT_GENOME000572_1.region001__RiPP-like	GUT_GENOME000572_1.region002__T3PKS	1	96.22	1.52	0.45
GUT_GENOME000572_1.region001__RiPP-like	GUT_GENOME075582_31.region001__T3PKS	2	92.76	1.54	1.82
GUT_GENOME000572_1.region001__RiPP-like	GUT_GENOME096380_1.region001__T3PKS	1	93.89	1.48	0.43
GUT_GENOME000572_1.region001__RiPP-like	GUT_GENOME095879_46.region001__T3PKS	3	96.72	1.51	2.38
GUT_GENOME000572_1.region002__T3PKS	GUT_GENOME000572_1.region002__T3PKS	3	99.95	100	100
GUT_GENOME000572_1.region002__T3PKS	GUT_GENOME000564_2.region002__T3PKS	8	96.71	99	98.9
GUT_GENOME000572_1.region002__T3PKS	GUT_GENOME001139_1.region001__T3PKS	13	83.91	40.26	41.13
GUT_GENOME000572_1.region002__T3PKS	GUT_GENOME174135_27.region001__T3PKS	6	88.37	15.54	39.02
GUT_GENOME000572_1.region002__T3PKS	GUT_GENOME000094_2.region001__T3PKS	17	80.65	44.49	45.52
GUT_GENOME000572_1.region002__T3PKS	GUT_GENOME095490_38.region001__T3PKS	3	87.38	12.3	55.18
GUT_GENOME000572_1.region002__T3PKS	GUT_GENOME096075_5.region002__T3PKS	2	81.26	11.51	11.51
GUT_GENOME000572_1.region002__T3PKS	GUT_GENOME141397_6.region001__T3PKS	1	84.9	6.12	9.27
GUT_GENOME000572_1.region002__T3PKS	GUT_GENOME096172_3.region001__T3PKS	3	81.52	8.91	8.92
GUT_GENOME000572_1.region002__T3PKS	GUT_GENOME075582_31.region001__T3PKS	8	84.33	16.83	34.83
GUT_GENOME000572_1.region002__T3PKS	GUT_GENOME001355_3.region002__betalactone	1	77.34	4.94	6.29
GUT_GENOME000572_1.region002__T3PKS	GUT_GENOME095879_46.region001__T3PKS	7	82.01	3.89	16.91
GUT_GENOME000572_1.region002__T3PKS	GUT_GENOME242920_1.region001__T3PKS	1	75.4	2.4	2.4
GUT_GENOME000572_1.region002__T3PKS	GUT_GENOME148641_8.region001__T3PKS	1	76.14	2.1	6.09
GUT_GENOME000572_1.region002__T3PKS	GUT_GENOME208016_9.region001__T3PKS	1	75.57	2.1	2.1
GUT_GENOME000572_1.region002__T3PKS	GUT_GENOME000572_1.region001__RiPP-like	1	96.7	0.44	1.5
GUT_GENOME000572_1.region002__T3PKS	GUT_GENOME096380_1.region001__T3PKS	1	95.53	0.43	0.43
GUT_GENOME000572_1.region002__T3PKS	GUT_GENOME076493_25.region001__RaS-RiPP	2	89.18	0.47	0.48
GUT_GENOME000572_1.region002__T3PKS	GUT_GENOME017828_1.region001__T3PKS	1	71.01	1.48	1.48
GUT_GENOME000586_12.region001__RRE-containing	GUT_GENOME000586_12.region001__RRE-containing	3	100	100	100
GUT_GENOME000586_12.region001__RRE-containing	GUT_GENOME000586_14.region002__cyclic-lactone-autoinducer	2	100	2.16	1.11
GUT_GENOME000586_12.region001__RRE-containing	GUT_GENOME000586_29.region001__cyclic-lactone-autoinducer	2	100	1.49	0.83
GUT_GENOME000586_14.region001__ranthipeptide	GUT_GENOME000586_14.region001__ranthipeptide	1	100	100	100
GUT_GENOME000586_14.region001__ranthipeptide	GUT_GENOME123416_7.region001__ranthipeptide	1	87.32	0.33	0.33
GUT_GENOME000586_14.region001__ranthipeptide	GUT_GENOME000092_3.region001__ranthipeptide	1	87.32	0.33	0.33
GUT_GENOME000586_14.region001__ranthipeptide	GUT_GENOME035872_154.region001__ranthipeptide	1	85.92	0.33	1.94
GUT_GENOME000586_14.region001__ranthipeptide	GUT_GENOME001016_16.region001__ranthipeptide	1	80	0.42	0.42
GUT_GENOME000586_14.region002__cyclic-lactone-autoinducer	GUT_GENOME000586_14.region002__cyclic-lactone-autoinducer	1	100	100	100
GUT_GENOME000586_14.region002__cyclic-lactone-autoinducer	GUT_GENOME000586_12.region001__RRE-containing	2	100	1.11	2.16
GUT_GENOME000586_14.region002__cyclic-lactone-autoinducer	GUT_GENOME000586_29.region001__cyclic-lactone-autoinducer	1	100	0.71	0.81
GUT_GENOME000586_15.region001__RiPP-like	GUT_GENOME000586_15.region001__RiPP-like	1	100	100	100
GUT_GENOME000586_29.region001__cyclic-lactone-autoinducer	GUT_GENOME000586_29.region001__cyclic-lactone-autoinducer	1	100	100	100
GUT_GENOME000586_29.region001__cyclic-lactone-autoinducer	GUT_GENOME000586_12.region001__RRE-containing	2	100	0.83	1.49
GUT_GENOME000586_29.region001__cyclic-lactone-autoinducer	GUT_GENOME000586_14.region002__cyclic-lactone-autoinducer	1	100	0.81	0.71
GUT_GENOME000586_2.region001__NRPS	GUT_GENOME000586_2.region001__NRPS	5	99.75	100	100
GUT_GENOME000586_2.region001__NRPS	GUT_GENOME001587_1.region001__ranthipeptide	1	78.18	1.42	3.14
GUT_GENOME000586_2.region001__NRPS	GUT_GENOME141586_1.region001__cyclic-lactone-autoinducer	1	76.52	1.42	3.39
GUT_GENOME000586_2.region001__NRPS	GUT_GENOME140713_7.region001__cyclic-lactone-autoinducer	1	76.52	1.42	3.79
GUT_GENOME000586_4.region001__terpene	GUT_GENOME000586_4.region001__terpene	1	100	100	100
GUT_GENOME000586_4.region002__RRE-containing	GUT_GENOME000586_4.region002__RRE-containing	1	100	100	100
GUT_GENOME000586_6.region001__RiPP-like	GUT_GENOME000586_6.region001__RiPP-like	1	100	100	100
GUT_GENOME000594_10.region001__cyclic-lactone-autoinducer	GUT_GENOME000594_10.region001__cyclic-lactone-autoinducer	3	99.8	100	100
GUT_GENOME000594_15.region001__ranthipeptide	GUT_GENOME000594_15.region001__ranthipeptide	1	100	100	100
GUT_GENOME000594_15.region001__ranthipeptide	GUT_GENOME103765_1.region002__ranthipeptide	3	74.87	19.73	19.68
GUT_GENOME000594_15.region001__ranthipeptide	GUT_GENOME001297_17.region001__cyclic-lactone-autoinducer	1	74.35	9.63	10.2
GUT_GENOME000594_15.region001__ranthipeptide	GUT_GENOME239673_20.region001__ranthipeptide	1	75.89	5.26	5.45
GUT_GENOME000594_15.region001__ranthipeptide	GUT_GENOME091092_2.region001__ranthipeptide	1	75.86	5.04	5.04
GUT_GENOME000594_15.region001__ranthipeptide	GUT_GENOME262194_34.region001__ranthipeptide	1	74.44	4.67	4.82
GUT_GENOME000594_15.region001__ranthipeptide	GUT_GENOME000327_1.region001__ranthipeptide	1	73.33	5	5.01
GUT_GENOME000594_15.region001__ranthipeptide	GUT_GENOME001105_7.region001__ranthipeptide	1	74.39	3.51	3.53
GUT_GENOME000594_15.region001__ranthipeptide	GUT_GENOME239737_4.region001__ranthipeptide	1	71.31	5.9	5.88
GUT_GENOME000594_15.region001__ranthipeptide	GUT_GENOME000662_8.region001__ranthipeptide	2	73.55	6.89	6.98
GUT_GENOME000594_15.region001__ranthipeptide	GUT_GENOME001677_8.region001__ranthipeptide	1	73.75	3.54	3.56
GUT_GENOME000594_15.region001__ranthipeptide	GUT_GENOME096402_4.region001__ranthipeptide	1	75.81	2.22	2.26
GUT_GENOME000594_15.region001__ranthipeptide	GUT_GENOME001261_3.region001__ranthipeptide	2	76.59	2.45	2.46
GUT_GENOME000594_15.region001__ranthipeptide	GUT_GENOME113180_30.region001__ranthipeptide	1	75.54	1.69	1.67
GUT_GENOME000594_15.region001__ranthipeptide	GUT_GENOME001587_2.region001__ranthipeptide	1	87.01	0.71	0.71
GUT_GENOME000594_15.region001__ranthipeptide	GUT_GENOME001831_3.region001__ranthipeptide	1	71.86	2.56	1.55
GUT_GENOME000594_15.region001__ranthipeptide	GUT_GENOME095973_37.region001__ranthipeptide	1	72.24	2.47	2.47
GUT_GENOME000594_15.region001__ranthipeptide	GUT_GENOME000295_9.region001__ranthipeptide	1	75.85	1.21	1.2
GUT_GENOME000594_15.region001__ranthipeptide	GUT_GENOME001770_31.region001__ranthipeptide	1	86.87	0.46	0.46
GUT_GENOME000594_15.region001__ranthipeptide	GUT_GENOME096210_3.region001__ranthipeptide	1	70.88	2.48	2.47
GUT_GENOME000594_15.region001__ranthipeptide	GUT_GENOME250728_6.region001__ranthipeptide	1	92.21	0.35	0.36
GUT_GENOME000594_15.region001__ranthipeptide	GUT_GENOME143712_1.region002__ranthipeptide	1	84.95	0.43	0.43
GUT_GENOME000594_15.region001__ranthipeptide	GUT_GENOME000113_8.region001__ranthipeptide	1	84.04	0.43	0.46
GUT_GENOME000594_15.region001__ranthipeptide	GUT_GENOME147149_1.region002__ranthipeptide	1	83.75	0.37	0.37
GUT_GENOME000594_15.region001__ranthipeptide	GUT_GENOME095993_11.region001__ranthipeptide	1	88.71	0.29	0.29
GUT_GENOME000594_7.region001__NRPS	GUT_GENOME000594_7.region001__NRPS	8	99.21	100	100
GUT_GENOME000595_1.region001__thiopeptide	GUT_GENOME000595_1.region001__thiopeptide	1	100	100	100
GUT_GENOME000595_1.region001__thiopeptide	GUT_GENOME000563_1.region001__thiopeptide	3	90.97	94.04	94.06
GUT_GENOME000595_1.region001__thiopeptide	GUT_GENOME143724_1.region001__thiopeptide	5	91.48	69.66	69.36
GUT_GENOME000595_1.region001__thiopeptide	GUT_GENOME103766_1.region001__thiopeptide	5	90.65	90.52	90.12
GUT_GENOME000595_1.region001__thiopeptide	GUT_GENOME171356_11.region001__thiopeptide	5	91.39	75.06	75.05
GUT_GENOME000595_1.region001__thiopeptide	GUT_GENOME140808_17.region001__thiopeptide	4	84.57	53.87	53.8
GUT_GENOME000595_1.region001__thiopeptide	GUT_GENOME145983_1.region001__thiopeptide	4	84.05	68.08	67.98
GUT_GENOME000595_1.region001__thiopeptide	GUT_GENOME145378_34.region001__thiopeptide	3	84.37	59.39	82.98
GUT_GENOME000595_1.region001__thiopeptide	GUT_GENOME000047_1.region002__thiopeptide	6	84.48	68.63	68.69
GUT_GENOME000595_1.region001__thiopeptide	GUT_GENOME143746_11.region001__thiopeptide	5	84.69	71.67	71.78
GUT_GENOME000595_1.region001__thiopeptide	GUT_GENOME143747_2.region003__thiopeptide	5	84.75	71.06	71.17
GUT_GENOME000595_1.region001__thiopeptide	GUT_GENOME143752_7.region001__thiopeptide	5	86.02	48.6	66.26
GUT_GENOME000595_1.region001__thiopeptide	GUT_GENOME143751_28.region001__thiopeptide	5	84.75	70.86	70.98
GUT_GENOME000595_1.region001__thiopeptide	GUT_GENOME143740_2.region001__thiopeptide	5	84.64	71.36	71.46
GUT_GENOME000595_1.region001__thiopeptide	GUT_GENOME143760_3.region002__thiopeptide	7	83.87	82.74	82.84
GUT_GENOME000595_1.region001__thiopeptide	GUT_GENOME171567_64.region001__thiopeptide	6	83.51	69.5	86.74
GUT_GENOME000595_1.region001__thiopeptide	GUT_GENOME000057_13.region001__thiopeptide	5	83.28	66.49	66.59
GUT_GENOME000595_1.region001__thiopeptide	GUT_GENOME001417_2.region001__thiopeptide	6	84.08	78.19	78.3
GUT_GENOME000595_1.region001__thiopeptide	GUT_GENOME143711_14.region002__thiopeptide	6	83.44	59.43	83.06
GUT_GENOME000595_1.region001__thiopeptide	GUT_GENOME145698_5.region001__thiopeptide	8	83.08	80.86	80.97
GUT_GENOME000595_1.region001__thiopeptide	GUT_GENOME147598_1.region003__thiopeptide	6	83.95	69.61	69.71
GUT_GENOME000595_1.region001__thiopeptide	GUT_GENOME145695_7.region001__thiopeptide	6	84.01	69.56	69.66
GUT_GENOME000595_1.region001__thiopeptide	GUT_GENOME145980_1.region002__thiopeptide	2	82.43	18.88	18.98
GUT_GENOME000595_4.region001__NRPS	GUT_GENOME000595_4.region001__NRPS	1	100	100	100
GUT_GENOME000595_4.region001__NRPS	GUT_GENOME171356_3.region001__NRPS	6	86.34	80.44	87.2
GUT_GENOME000595_4.region001__NRPS	GUT_GENOME000563_1.region002__NRPS	7	85.81	81.76	81.66
GUT_GENOME000595_4.region001__NRPS	GUT_GENOME103766_1.region002__NRPS	5	85.94	79.38	79.25
GUT_GENOME000595_4.region001__NRPS	GUT_GENOME231453_3.region001__NRPS	5	85.53	68.21	68.07
GUT_GENOME000595_4.region001__NRPS	GUT_GENOME143724_1.region002__NRPS	4	85.72	60.18	60.08
GUT_GENOME000595_4.region001__NRPS	GUT_GENOME140826_3.region001__NRPS	8	78.69	63.53	63.24
GUT_GENOME000595_4.region001__NRPS	GUT_GENOME140808_7.region001__NRPS	6	78.52	48.57	48.38
GUT_GENOME000595_4.region001__NRPS	GUT_GENOME145378_26.region001__NRPS	6	78.17	57.51	57.2
GUT_GENOME000595_4.region001__NRPS	GUT_GENOME145983_1.region002__NRPS	5	77.93	53.9	53.63
GUT_GENOME000595_4.region001__NRPS	GUT_GENOME146008_34.region001__NRPS	5	77.47	31.61	46.31
GUT_GENOME000595_4.region001__NRPS	GUT_GENOME143749_12.region001__NRPS	6	77.22	39.71	39.56
GUT_GENOME000595_4.region001__NRPS	GUT_GENOME000057_4.region001__NRPS	6	77.38	31.3	31.15
GUT_GENOME000595_4.region001__NRPS	GUT_GENOME143751_52.region001__NRPS	6	76.56	37.42	37.26
GUT_GENOME000595_4.region001__NRPS	GUT_GENOME145698_23.region001__NRPS	4	75.96	32.21	40.76
GUT_GENOME000595_4.region001__NRPS	GUT_GENOME145695_11.region001__NRPS	6	79.53	22.38	22.33
GUT_GENOME000595_4.region001__NRPS	GUT_GENOME143760_3.region001__NRPS	6	77.65	35.61	35.44
GUT_GENOME000595_4.region001__NRPS	GUT_GENOME147598_1.region002__NRPS	5	77.47	38.06	38
GUT_GENOME000595_4.region001__NRPS	GUT_GENOME171567_1.region001__NRPS	7	77.28	40.32	42.32
GUT_GENOME000595_4.region001__NRPS	GUT_GENOME143740_3.region001__NRPS	5	76.95	22.14	28.26
GUT_GENOME000595_4.region001__NRPS	GUT_GENOME001417_2.region002__NRPS	4	76.55	23.32	23.19
GUT_GENOME000595_4.region001__NRPS	GUT_GENOME231247_50.region001__NRPS	7	77.96	35.07	46.88
GUT_GENOME000595_4.region001__NRPS	GUT_GENOME143747_2.region002__NRPS	6	77.28	30.94	30.76
GUT_GENOME000595_4.region001__NRPS	GUT_GENOME143752_4.region001__NRPS	5	78.31	21.98	21.93
GUT_GENOME000595_4.region001__NRPS	GUT_GENOME143711_2.region001__NRPS	6	77.78	25.34	25.23
GUT_GENOME000595_4.region001__NRPS	GUT_GENOME143746_6.region001__NRPS	3	74.95	17.2	31.27
GUT_GENOME000595_5.region001__arylpolyene	GUT_GENOME000595_5.region001__arylpolyene	1	100	100	100
GUT_GENOME000595_5.region001__arylpolyene	GUT_GENOME171356_5.region001__arylpolyene	4	91.07	68.32	68.26
GUT_GENOME000595_5.region001__arylpolyene	GUT_GENOME145695_9.region001__arylpolyene	3	78.3	48.54	54.6
GUT_GENOME000595_5.region001__arylpolyene	GUT_GENOME145983_1.region003__arylpolyene	5	79.19	64.92	64.74
GUT_GENOME000595_5.region001__arylpolyene	GUT_GENOME143711_14.region001__arylpolyene	3	78.31	34.04	42.61
GUT_GENOME000595_5.region001__arylpolyene	GUT_GENOME171567_19.region001__arylpolyene	2	75.85	34.12	39.51
GUT_GENOME000595_5.region001__arylpolyene	GUT_GENOME143746_10.region001__arylpolyene	2	76.18	30.69	30.74
GUT_GENOME000595_5.region001__arylpolyene	GUT_GENOME143749_5.region001__arylpolyene	4	76.71	43.13	43.16
GUT_GENOME000595_5.region001__arylpolyene	GUT_GENOME146008_29.region001__arylpolyene	3	76.52	32.39	32.42
GUT_GENOME000595_5.region001__arylpolyene	GUT_GENOME143760_3.region005__arylpolyene	3	75.13	32.57	32.41
GUT_GENOME000595_5.region001__arylpolyene	GUT_GENOME000057_10.region001__arylpolyene	7	77.44	50.67	50.48
GUT_GENOME000595_5.region001__arylpolyene	GUT_GENOME000047_12.region001__arylpolyene	5	76.3	40.95	40.89
GUT_GENOME000595_5.region001__arylpolyene	GUT_GENOME143752_10.region001__arylpolyene	4	77.31	37.69	37.73
GUT_GENOME000623_10.region001__cyclic-lactone-autoinducer	GUT_GENOME000623_10.region001__cyclic-lactone-autoinducer	1	100	100	100
GUT_GENOME000623_10.region001__cyclic-lactone-autoinducer	GUT_GENOME239737_1.region001__RRE-containing	2	89.1	14.46	14.51
GUT_GENOME000623_10.region001__cyclic-lactone-autoinducer	GUT_GENOME095973_8.region001__lanthipeptide-class-ii	1	79.27	10.88	10.24
GUT_GENOME000623_10.region001__cyclic-lactone-autoinducer	GUT_GENOME095973_8.region001__sactipeptide	1	79.27	10.88	10.66
GUT_GENOME000623_10.region001__cyclic-lactone-autoinducer	GUT_GENOME095973_8.region001__sactipeptide_lanthipeptide-class-ii	1	79.27	10.88	9.36
GUT_GENOME000623_10.region001__cyclic-lactone-autoinducer	GUT_GENOME000662_9.region001__NRPS	1	84.41	5.45	2.13
GUT_GENOME000623_10.region001__cyclic-lactone-autoinducer	GUT_GENOME096485_2.region001__NRPS-like	2	83.74	4.36	2.08
GUT_GENOME000623_10.region001__cyclic-lactone-autoinducer	GUT_GENOME096485_2.region001__NRPS	2	83.74	4.36	1.67
GUT_GENOME000623_10.region001__cyclic-lactone-autoinducer	GUT_GENOME096485_2.region001__NRPS_NRPS-like	2	83.74	4.36	1.47
GUT_GENOME000623_1.region001__ranthipeptide	GUT_GENOME000623_1.region001__ranthipeptide	1	100	100	100
GUT_GENOME000623_1.region001__ranthipeptide	GUT_GENOME001297_17.region001__cyclic-lactone-autoinducer	1	74.43	7.25	7.76
GUT_GENOME000623_1.region001__ranthipeptide	GUT_GENOME095973_37.region001__ranthipeptide	1	73.48	7.88	8.03
GUT_GENOME000623_1.region001__ranthipeptide	GUT_GENOME140264_4.region001__ranthipeptide	1	75.97	4.92	5
GUT_GENOME000623_1.region001__ranthipeptide	GUT_GENOME143157_4.region001__ranthipeptide	1	75.41	4.91	4.97
GUT_GENOME000623_1.region001__ranthipeptide	GUT_GENOME103765_1.region002__ranthipeptide	1	76.38	4.17	4.21
GUT_GENOME000623_1.region001__ranthipeptide	GUT_GENOME000149_3.region001__ranthipeptide	2	74.48	7.16	7.25
GUT_GENOME000623_1.region001__ranthipeptide	GUT_GENOME000215_6.region001__ranthipeptide	1	74.32	4.79	6.06
GUT_GENOME000623_1.region001__ranthipeptide	GUT_GENOME001261_3.region001__ranthipeptide	1	78.53	2.92	2.95
GUT_GENOME000623_1.region001__ranthipeptide	GUT_GENOME239673_20.region001__ranthipeptide	1	74.38	2.18	2.29
GUT_GENOME000623_1.region001__ranthipeptide	GUT_GENOME013505_13.region001__ranthipeptide	1	70.39	4.4	4.48
GUT_GENOME000623_1.region001__ranthipeptide	GUT_GENOME022845_59.region001__ranthipeptide	1	74.25	1.92	4.89
GUT_GENOME000623_1.region001__ranthipeptide	GUT_GENOME239799_2.region001__ranthipeptide	1	75.25	1.3	1.33
GUT_GENOME000623_1.region001__ranthipeptide	GUT_GENOME000166_2.region001__ranthipeptide	1	89.16	0.38	0.38
GUT_GENOME000623_1.region001__ranthipeptide	GUT_GENOME001135_13.region001__ranthipeptide	1	88.09	0.38	0.39
GUT_GENOME000623_1.region001__ranthipeptide	GUT_GENOME000980_17.region001__ranthipeptide	1	85.19	0.37	0.37
GUT_GENOME000623_9.region001__lanthipeptide-class-ii	GUT_GENOME000623_9.region001__lanthipeptide-class-ii	1	100	100	100
GUT_GENOME000623_9.region001__lanthipeptide-class-ii	GUT_GENOME140251_13.region001__ranthipeptide	1	73.85	1.12	1.19
GUT_GENOME000629_11.region001__RRE-containing	GUT_GENOME000629_11.region001__RRE-containing	3	99.53	100	100
GUT_GENOME000629_11.region001__RRE-containing	GUT_GENOME272761_8.region001__RRE-containing	6	95.88	67.37	65.58
GUT_GENOME000629_15.region001__cyclic-lactone-autoinducer	GUT_GENOME000629_15.region001__cyclic-lactone-autoinducer	6	99.72	100	100
GUT_GENOME000629_19.region001__ranthipeptide	GUT_GENOME000629_19.region001__ranthipeptide	1	100	100	100
GUT_GENOME000629_19.region001__ranthipeptide	GUT_GENOME272761_17.region001__ranthipeptide	3	91.61	99.56	48.27
GUT_GENOME000629_19.region001__ranthipeptide	GUT_GENOME157463_7.region001__ranthipeptide	1	80.9	12.63	6.16
GUT_GENOME000629_19.region001__ranthipeptide	GUT_GENOME000295_9.region001__ranthipeptide	1	80.87	12.56	6.07
GUT_GENOME000629_19.region001__ranthipeptide	GUT_GENOME143712_1.region002__ranthipeptide	1	80.69	12.6	6.15
GUT_GENOME000629_19.region001__ranthipeptide	GUT_GENOME262194_34.region001__ranthipeptide	1	79.9	13.22	6.65
GUT_GENOME000629_19.region001__ranthipeptide	GUT_GENOME001770_31.region001__ranthipeptide	2	80.92	13.98	6.81
GUT_GENOME000629_19.region001__ranthipeptide	GUT_GENOME000629_45.region001__ranthipeptide	1	100	1.12	1.04
GUT_GENOME000629_19.region001__ranthipeptide	GUT_GENOME091092_2.region001__ranthipeptide	1	90.98	1.26	0.62
GUT_GENOME000629_19.region001__ranthipeptide	GUT_GENOME000149_3.region001__ranthipeptide	1	90.32	0.85	0.43
GUT_GENOME000629_19.region001__ranthipeptide	GUT_GENOME239673_20.region001__ranthipeptide	1	79.33	1.4	0.71
GUT_GENOME000629_19.region001__ranthipeptide	GUT_GENOME234570_113.region001__ranthipeptide	1	84.69	0.93	0.51
GUT_GENOME000629_45.region001__ranthipeptide	GUT_GENOME000629_45.region001__ranthipeptide	1	100	100	100
GUT_GENOME000629_45.region001__ranthipeptide	GUT_GENOME272761_17.region001__ranthipeptide	1	96.24	99.95	52.1
GUT_GENOME000629_45.region001__ranthipeptide	GUT_GENOME157463_7.region001__ranthipeptide	3	76.87	31.98	16.68
GUT_GENOME000629_45.region001__ranthipeptide	GUT_GENOME143712_1.region002__ranthipeptide	1	79.45	10.52	5.5
GUT_GENOME000629_45.region001__ranthipeptide	GUT_GENOME145985_1.region003__ranthipeptide	2	77.5	21.06	11.01
GUT_GENOME000629_45.region001__ranthipeptide	GUT_GENOME096402_4.region001__ranthipeptide	1	78.05	10.1	5.27
GUT_GENOME000629_45.region001__ranthipeptide	GUT_GENOME000735_2.region001__ranthipeptide	1	76.98	10.99	5.75
GUT_GENOME000629_45.region001__ranthipeptide	GUT_GENOME000295_9.region001__ranthipeptide	1	76.6	10.27	5.34
GUT_GENOME000629_45.region001__ranthipeptide	GUT_GENOME001029_4.region001__cyclic-lactone-autoinducer	1	77.18	9.09	4.98
GUT_GENOME000629_45.region001__ranthipeptide	GUT_GENOME239737_4.region001__ranthipeptide	1	76.34	9.65	5.02
GUT_GENOME000629_45.region001__ranthipeptide	GUT_GENOME140345_1.region001__ranthipeptide	1	74.43	9.6	5.02
GUT_GENOME000629_45.region001__ranthipeptide	GUT_GENOME007693_2.region001__ranthipeptide	1	74.33	9.6	5.02
GUT_GENOME000629_45.region001__ranthipeptide	GUT_GENOME001023_2.region001__ranthipeptide	1	74.55	9.26	4.86
GUT_GENOME000629_45.region001__ranthipeptide	GUT_GENOME000629_19.region001__ranthipeptide	1	100	1.04	1.12
GUT_GENOME000629_45.region001__ranthipeptide	GUT_GENOME000004_4.region001__ranthipeptide	1	75.05	4.04	2.08
GUT_GENOME000629_45.region001__ranthipeptide	GUT_GENOME001056_5.region001__ranthipeptide	1	74.15	2.59	1.28
GUT_GENOME000629_45.region001__ranthipeptide	GUT_GENOME095983_8.region001__ranthipeptide	1	74	2.18	1.14
GUT_GENOME000629_4.region001__cyclic-lactone-autoinducer	GUT_GENOME000629_4.region001__cyclic-lactone-autoinducer	3	99.99	100	100
GUT_GENOME000629_4.region001__cyclic-lactone-autoinducer	GUT_GENOME000215_2.region001__cyclic-lactone-autoinducer	2	99.97	58.15	69.47
GUT_GENOME000629_4.region001__cyclic-lactone-autoinducer	GUT_GENOME000659_5.region001__cyclic-lactone-autoinducer	2	99.94	59.14	54.88
GUT_GENOME000629_4.region001__cyclic-lactone-autoinducer	GUT_GENOME000166_5.region001__cyclic-lactone-autoinducer	2	99.96	59.1	54.85
GUT_GENOME000629_4.region001__cyclic-lactone-autoinducer	GUT_GENOME000295_14.region001__cyclic-lactone-autoinducer	1	99.95	38.82	66.65
GUT_GENOME000629_4.region001__cyclic-lactone-autoinducer	GUT_GENOME000295_36.region001__cyclic-lactone-autoinducer	1	99.92	20.22	33.06
GUT_GENOME000629_50.region001__cyclic-lactone-autoinducer	GUT_GENOME000629_50.region001__cyclic-lactone-autoinducer	1	100	100	100
GUT_GENOME000629_50.region001__cyclic-lactone-autoinducer	GUT_GENOME145985_1.region004__cyclic-lactone-autoinducer	1	97.44	65.17	18.95
GUT_GENOME000629_50.region001__cyclic-lactone-autoinducer	GUT_GENOME000295_52.region001__cyclic-lactone-autoinducer	1	98	31.36	30.87
GUT_GENOME000629_50.region001__cyclic-lactone-autoinducer	GUT_GENOME000166_4.region002__cyclic-lactone-autoinducer	1	91.5	23.06	14.5
GUT_GENOME000629_50.region001__cyclic-lactone-autoinducer	GUT_GENOME001770_65.region001__cyclic-lactone-autoinducer	1	98.16	18.06	23.91
GUT_GENOME000629_50.region001__cyclic-lactone-autoinducer	GUT_GENOME000295_86.region001__cyclic-lactone-autoinducer	2	99.75	11.53	78.06
GUT_GENOME000629_50.region001__cyclic-lactone-autoinducer	GUT_GENOME000295_78.region001__cyclic-lactone-autoinducer	1	97.92	4.7	15.09
GUT_GENOME000629_50.region001__cyclic-lactone-autoinducer	GUT_GENOME091092_11.region001__NRPS_cyclic-lactone-autoinducer	1	98.44	1.25	0.22
GUT_GENOME000629_50.region001__cyclic-lactone-autoinducer	GUT_GENOME000295_57.region001__ranthipeptide	1	92.06	0.62	0.63
GUT_GENOME000629_51.region001__cyclic-lactone-autoinducer	GUT_GENOME000629_51.region001__cyclic-lactone-autoinducer	3	99.81	100	100
GUT_GENOME000629_51.region001__cyclic-lactone-autoinducer	GUT_GENOME000295_21.region001__cyclic-lactone-autoinducer	3	97.34	98.24	46.39
GUT_GENOME000629_51.region001__cyclic-lactone-autoinducer	GUT_GENOME140264_18.region001__cyclic-lactone-autoinducer	2	98.11	88.8	63.75
GUT_GENOME000629_51.region001__cyclic-lactone-autoinducer	GUT_GENOME151978_17.region001__cyclic-lactone-autoinducer	1	97.84	46.81	33.47
GUT_GENOME000629_51.region001__cyclic-lactone-autoinducer	GUT_GENOME000166_46.region001__cyclic-lactone-autoinducer	2	97.19	33.47	90.9
GUT_GENOME000629_51.region001__cyclic-lactone-autoinducer	GUT_GENOME000166_51.region001__cyclic-lactone-autoinducer	1	98.2	13.61	89.88
GUT_GENOME000629_51.region001__cyclic-lactone-autoinducer	GUT_GENOME000725_24.region001__cyclic-lactone-autoinducer	1	96.58	10.32	10.01
GUT_GENOME000629_51.region001__cyclic-lactone-autoinducer	GUT_GENOME001297_5.region001__cyclic-lactone-autoinducer	3	97.06	14.02	5.82
GUT_GENOME000629_51.region001__cyclic-lactone-autoinducer	GUT_GENOME000735_4.region001__cyclic-lactone-autoinducer	3	96.89	7.44	3.55
GUT_GENOME000629_51.region001__cyclic-lactone-autoinducer	GUT_GENOME140264_28.region001__cyclic-lactone-autoinducer	3	95.39	8.1	6.47
GUT_GENOME000629_6.region001__lassopeptide_RRE-containing	GUT_GENOME000629_6.region001__lassopeptide_RRE-containing	1	100	100	100
GUT_GENOME000629_6.region001__lassopeptide_RRE-containing	GUT_GENOME000629_6.region001__lassopeptide	1	100	93.77	100
GUT_GENOME000629_6.region001__lassopeptide_RRE-containing	GUT_GENOME272761_3.region001__lassopeptide	3	98.35	92.29	98.42
GUT_GENOME000629_6.region001__lassopeptide_RRE-containing	GUT_GENOME272761_3.region001__RRE-containing_lassopeptide	3	98.36	95.27	95.27
GUT_GENOME000629_6.region001__lassopeptide_RRE-containing	GUT_GENOME000629_6.region001__RRE-containing	1	100	74.24	100
GUT_GENOME000629_6.region001__lassopeptide_RRE-containing	GUT_GENOME272761_3.region001__RRE-containing	3	98.04	69.5	93.63
GUT_GENOME000629_6.region001__lassopeptide	GUT_GENOME000629_6.region001__lassopeptide	1	100	100	100
GUT_GENOME000629_6.region001__lassopeptide	GUT_GENOME000629_6.region001__lassopeptide_RRE-containing	1	100	100	93.77
GUT_GENOME000629_6.region001__lassopeptide	GUT_GENOME272761_3.region001__lassopeptide	3	98.35	98.42	98.42
GUT_GENOME000629_6.region001__lassopeptide	GUT_GENOME272761_3.region001__RRE-containing_lassopeptide	3	98.36	100	93.77
GUT_GENOME000629_6.region001__lassopeptide	GUT_GENOME000629_6.region001__RRE-containing	1	100	72.52	91.61
GUT_GENOME000629_6.region001__lassopeptide	GUT_GENOME272761_3.region001__RRE-containing	3	98.04	72.53	91.62
GUT_GENOME000629_6.region001__RRE-containing	GUT_GENOME000629_6.region001__RRE-containing	1	100	100	100
GUT_GENOME000629_6.region001__RRE-containing	GUT_GENOME000629_6.region001__lassopeptide_RRE-containing	1	100	100	74.24
GUT_GENOME000629_6.region001__RRE-containing	GUT_GENOME000629_6.region001__lassopeptide	1	100	91.61	72.52
GUT_GENOME000629_6.region001__RRE-containing	GUT_GENOME272761_3.region001__lassopeptide	3	98.01	89.61	70.95
GUT_GENOME000629_6.region001__RRE-containing	GUT_GENOME272761_3.region001__RRE-containing	3	98.04	93.62	93.63
GUT_GENOME000629_6.region001__RRE-containing	GUT_GENOME272761_3.region001__RRE-containing_lassopeptide	3	98.04	93.62	69.51
GUT_GENOME000659_16.region001__RRE-containing	GUT_GENOME000659_16.region001__RRE-containing	1	100	100	100
GUT_GENOME000659_2.region001__ranthipeptide	GUT_GENOME000659_2.region001__ranthipeptide	1	100	100	100
GUT_GENOME000659_2.region001__ranthipeptide	GUT_GENOME000662_8.region001__ranthipeptide	1	73.84	10.45	10.55
GUT_GENOME000659_2.region001__ranthipeptide	GUT_GENOME140345_1.region001__ranthipeptide	1	76.53	6.76	6.72
GUT_GENOME000659_2.region001__ranthipeptide	GUT_GENOME007693_2.region001__ranthipeptide	1	76.25	6.76	6.72
GUT_GENOME000659_2.region001__ranthipeptide	GUT_GENOME001261_3.region001__ranthipeptide	1	74.82	6.98	7
GUT_GENOME000659_2.region001__ranthipeptide	GUT_GENOME145985_1.region003__ranthipeptide	1	76.89	5.05	5.05
GUT_GENOME000659_2.region001__ranthipeptide	GUT_GENOME095993_11.region001__ranthipeptide	1	74.47	6.73	6.7
GUT_GENOME000659_2.region001__ranthipeptide	GUT_GENOME000706_7.region001__ranthipeptide	2	77.04	5.71	5.69
GUT_GENOME000659_2.region001__ranthipeptide	GUT_GENOME001831_3.region001__ranthipeptide	1	75.88	4.93	2.99
GUT_GENOME000659_2.region001__ranthipeptide	GUT_GENOME274363_13.region001__ranthipeptide	1	74.69	5.61	5.59
GUT_GENOME000659_2.region001__ranthipeptide	GUT_GENOME001401_2.region001__ranthipeptide	1	74.45	5	4.96
GUT_GENOME000659_2.region001__ranthipeptide	GUT_GENOME001677_8.region001__ranthipeptide	1	74.26	5.09	5.1
GUT_GENOME000659_2.region001__ranthipeptide	GUT_GENOME001105_7.region001__ranthipeptide	1	73.91	5.11	5.11
GUT_GENOME000659_2.region001__ranthipeptide	GUT_GENOME000295_9.region001__ranthipeptide	1	79.85	1.19	1.18
GUT_GENOME000659_2.region001__ranthipeptide	GUT_GENOME140264_4.region001__ranthipeptide	1	74.07	1.85	1.82
GUT_GENOME000659_2.region001__ranthipeptide	GUT_GENOME234570_113.region001__ranthipeptide	1	89.09	0.51	0.57
GUT_GENOME000659_2.region001__ranthipeptide	GUT_GENOME000327_1.region001__ranthipeptide	1	88.18	0.51	0.51
GUT_GENOME000659_2.region001__ranthipeptide	GUT_GENOME239799_2.region001__ranthipeptide	1	75.97	1.24	1.29
GUT_GENOME000659_2.region001__ranthipeptide	GUT_GENOME091092_2.region001__ranthipeptide	1	85.47	0.54	0.54
GUT_GENOME000659_2.region001__ranthipeptide	GUT_GENOME001770_31.region001__ranthipeptide	1	72.45	1.48	1.48
GUT_GENOME000659_2.region001__ranthipeptide	GUT_GENOME143712_1.region002__ranthipeptide	1	81.55	0.47	0.47
GUT_GENOME000659_5.region001__cyclic-lactone-autoinducer	GUT_GENOME000659_5.region001__cyclic-lactone-autoinducer	1	100	100	100
GUT_GENOME000659_5.region001__cyclic-lactone-autoinducer	GUT_GENOME000166_5.region001__cyclic-lactone-autoinducer	1	99.77	62.07	62.07
GUT_GENOME000659_5.region001__cyclic-lactone-autoinducer	GUT_GENOME000215_2.region001__cyclic-lactone-autoinducer	2	99.93	53.94	69.44
GUT_GENOME000659_5.region001__cyclic-lactone-autoinducer	GUT_GENOME000629_4.region001__cyclic-lactone-autoinducer	2	99.94	54.88	59.14
GUT_GENOME000659_5.region001__cyclic-lactone-autoinducer	GUT_GENOME000295_14.region001__cyclic-lactone-autoinducer	1	99.92	36.06	66.72
GUT_GENOME000659_5.region001__cyclic-lactone-autoinducer	GUT_GENOME000295_36.region001__cyclic-lactone-autoinducer	1	99.84	18.75	33.05
GUT_GENOME000659_5.region001__cyclic-lactone-autoinducer	GUT_GENOME096210_20.region001__lanthipeptide-class-ii	1	93.33	0.28	0.58
GUT_GENOME000659_5.region001__cyclic-lactone-autoinducer	GUT_GENOME096402_52.region001__cyclic-lactone-autoinducer	1	89.47	0.29	0.54
GUT_GENOME000659_5.region002__RRE-containing	GUT_GENOME000659_5.region002__RRE-containing	1	100	100	100
GUT_GENOME000662_8.region001__ranthipeptide	GUT_GENOME000662_8.region001__ranthipeptide	1	100	100	100
GUT_GENOME000662_8.region001__ranthipeptide	GUT_GENOME007693_2.region001__ranthipeptide	2	80.4	17.6	17.36
GUT_GENOME000662_8.region001__ranthipeptide	GUT_GENOME140345_1.region001__ranthipeptide	2	80.22	17.59	17.36
GUT_GENOME000662_8.region001__ranthipeptide	GUT_GENOME239737_4.region001__ranthipeptide	1	73.81	11.14	10.96
GUT_GENOME000662_8.region001__ranthipeptide	GUT_GENOME000659_2.region001__ranthipeptide	1	73.86	10.55	10.45
GUT_GENOME000662_8.region001__ranthipeptide	GUT_GENOME001297_17.region001__cyclic-lactone-autoinducer	1	73.75	7.8	8.05
GUT_GENOME000662_8.region001__ranthipeptide	GUT_GENOME096375_1.region002__ranthipeptide	1	73.66	7.27	7.17
GUT_GENOME000662_8.region001__ranthipeptide	GUT_GENOME001770_31.region001__ranthipeptide	2	78.22	4.97	4.9
GUT_GENOME000662_8.region001__ranthipeptide	GUT_GENOME001261_3.region001__ranthipeptide	1	73.96	6.79	6.74
GUT_GENOME000662_8.region001__ranthipeptide	GUT_GENOME095993_11.region001__ranthipeptide	1	73.88	6.82	6.73
GUT_GENOME000662_8.region001__ranthipeptide	GUT_GENOME001831_3.region001__ranthipeptide	2	76.52	5.27	3.15
GUT_GENOME000662_8.region001__ranthipeptide	GUT_GENOME261061_2.region001__ranthipeptide	2	75.39	5.65	5.58
GUT_GENOME000662_8.region001__ranthipeptide	GUT_GENOME022845_59.region001__ranthipeptide	1	75	4.72	11.68
GUT_GENOME000662_8.region001__ranthipeptide	GUT_GENOME000166_2.region001__ranthipeptide	2	75.53	5.65	5.54
GUT_GENOME000662_8.region001__ranthipeptide	GUT_GENOME143157_4.region001__ranthipeptide	1	74.36	5.04	4.95
GUT_GENOME000662_8.region001__ranthipeptide	GUT_GENOME013505_13.region001__ranthipeptide	1	72.8	6.5	6.32
GUT_GENOME000662_8.region001__ranthipeptide	GUT_GENOME274363_13.region001__ranthipeptide	1	74.58	4.75	4.68
GUT_GENOME000662_8.region001__ranthipeptide	GUT_GENOME000594_15.region001__ranthipeptide	2	73.6	6.98	6.89
GUT_GENOME000662_8.region001__ranthipeptide	GUT_GENOME000133_4.region001__ranthipeptide	1	77.04	2.43	2.38
GUT_GENOME000662_8.region001__ranthipeptide	GUT_GENOME096402_4.region001__ranthipeptide	1	77.71	2.2	2.19
GUT_GENOME000662_8.region001__ranthipeptide	GUT_GENOME113180_30.region001__ranthipeptide	2	78.37	2.97	2.92
GUT_GENOME000662_8.region001__ranthipeptide	GUT_GENOME096178_1.region001__ranthipeptide	2	72.97	5.4	5.31
GUT_GENOME000662_8.region001__ranthipeptide	GUT_GENOME000725_28.region001__ranthipeptide	2	77.41	2.83	2.78
GUT_GENOME000662_8.region001__ranthipeptide	GUT_GENOME145985_1.region003__ranthipeptide	1	79.55	1.02	1
GUT_GENOME000662_8.region001__ranthipeptide	GUT_GENOME239673_20.region001__ranthipeptide	1	75.68	1.38	1.41
GUT_GENOME000662_8.region001__ranthipeptide	GUT_GENOME000295_9.region001__ranthipeptide	1	78.47	1.03	1
GUT_GENOME000662_8.region001__ranthipeptide	GUT_GENOME085442_131.region001__ranthipeptide	1	83.69	0.66	0.65
GUT_GENOME000662_8.region001__ranthipeptide	GUT_GENOME001471_7.region001__ranthipeptide	1	92.14	0.42	0.41
GUT_GENOME000662_8.region001__ranthipeptide	GUT_GENOME085305_14.region001__ranthipeptide	1	70.83	3.03	2.99
GUT_GENOME000662_8.region001__ranthipeptide	GUT_GENOME001297_1.region001__ranthipeptide	1	82.4	0.58	0.57
GUT_GENOME000662_8.region001__ranthipeptide	GUT_GENOME143712_1.region002__ranthipeptide	1	75.55	1.05	1.04
GUT_GENOME000662_8.region001__ranthipeptide	GUT_GENOME000113_8.region001__ranthipeptide	1	90	0.37	0.39
GUT_GENOME000662_8.region001__ranthipeptide	GUT_GENOME147149_1.region002__ranthipeptide	1	85.54	0.39	0.38
GUT_GENOME000662_8.region001__ranthipeptide	GUT_GENOME123416_7.region001__ranthipeptide	1	83.52	0.43	0.42
GUT_GENOME000662_8.region001__ranthipeptide	GUT_GENOME000092_3.region001__ranthipeptide	1	84.42	0.36	0.36
GUT_GENOME000662_8.region001__ranthipeptide	GUT_GENOME238522_13.region001__ranthipeptide	1	90.74	0.25	0.25
GUT_GENOME000662_9.region001__NRPS	GUT_GENOME000662_9.region001__NRPS	1	100	100	100
GUT_GENOME000662_9.region001__NRPS	GUT_GENOME000149_7.region001__cyclic-lactone-autoinducer	1	95.66	5.55	14.21
GUT_GENOME000662_9.region001__NRPS	GUT_GENOME000149_7.region001__NRPS_cyclic-lactone-autoinducer	1	95.66	5.55	9.25
GUT_GENOME000662_9.region001__NRPS	GUT_GENOME000004_26.region001__NRPS	4	88.25	8.65	12.82
GUT_GENOME000662_9.region001__NRPS	GUT_GENOME239737_1.region001__RRE-containing	1	89.71	2.17	5.6
GUT_GENOME000662_9.region001__NRPS	GUT_GENOME000623_10.region001__cyclic-lactone-autoinducer	1	84.41	2.13	5.45
GUT_GENOME000662_9.region001__NRPS	GUT_GENOME000295_31.region001__ranthipeptide	1	100	0.05	0.13
GUT_GENOME000662_9.region001__NRPS	GUT_GENOME000237_3.region002__ranthipeptide	1	100	0.05	0.11
GUT_GENOME000706_7.region001__ranthipeptide	GUT_GENOME000706_7.region001__ranthipeptide	1	100	100	100
GUT_GENOME000706_7.region001__ranthipeptide	GUT_GENOME000149_3.region001__ranthipeptide	2	80.13	18.65	18.5
GUT_GENOME000706_7.region001__ranthipeptide	GUT_GENOME095973_37.region001__ranthipeptide	3	75.3	31.7	31.62
GUT_GENOME000706_7.region001__ranthipeptide	GUT_GENOME095993_11.region001__ranthipeptide	4	79.03	19.12	19.14
GUT_GENOME000706_7.region001__ranthipeptide	GUT_GENOME096375_1.region002__ranthipeptide	3	76.34	19.35	19.44
GUT_GENOME000706_7.region001__ranthipeptide	GUT_GENOME095983_8.region001__ranthipeptide	1	75.91	9.79	9.81
GUT_GENOME000706_7.region001__ranthipeptide	GUT_GENOME000718_6.region001__ranthipeptide	1	82.17	5.05	5.05
GUT_GENOME000706_7.region001__ranthipeptide	GUT_GENOME096402_4.region001__ranthipeptide	1	77.7	4.94	4.95
GUT_GENOME000706_7.region001__ranthipeptide	GUT_GENOME096210_3.region001__ranthipeptide	1	74.17	7.35	7.35
GUT_GENOME000706_7.region001__ranthipeptide	GUT_GENOME000004_4.region001__ranthipeptide	1	72.96	8.59	8.62
GUT_GENOME000706_7.region001__ranthipeptide	GUT_GENOME000659_2.region001__ranthipeptide	2	77.05	5.69	5.71
GUT_GENOME000706_7.region001__ranthipeptide	GUT_GENOME274363_20.region001__cyclic-lactone-autoinducer	1	73.74	7.17	7.55
GUT_GENOME000706_7.region001__ranthipeptide	GUT_GENOME091092_2.region001__ranthipeptide	1	76.05	5.01	5.02
GUT_GENOME000706_7.region001__ranthipeptide	GUT_GENOME001587_2.region001__ranthipeptide	1	74.54	4.99	5
GUT_GENOME000706_7.region001__ranthipeptide	GUT_GENOME001029_3.region001__ranthipeptide	1	72.04	6.35	6.33
GUT_GENOME000706_7.region001__ranthipeptide	GUT_GENOME001029_3.region001__cyclic-lactone-autoinducer_ranthipeptide	1	72.04	6.35	3.64
GUT_GENOME000706_7.region001__ranthipeptide	GUT_GENOME085442_131.region001__ranthipeptide	1	72.54	4.66	4.67
GUT_GENOME000706_7.region001__ranthipeptide	GUT_GENOME001029_3.region001__cyclic-lactone-autoinducer	1	72.01	4.84	5
GUT_GENOME000706_7.region001__ranthipeptide	GUT_GENOME001261_3.region001__ranthipeptide	1	85.09	0.74	0.73
GUT_GENOME000706_7.region001__ranthipeptide	GUT_GENOME001056_5.region001__ranthipeptide	1	87.18	0.36	0.36
GUT_GENOME000706_7.region001__ranthipeptide	GUT_GENOME148443_10.region001__ranthipeptide	1	82.22	0.42	0.42
GUT_GENOME000706_7.region001__ranthipeptide	GUT_GENOME085305_14.region001__ranthipeptide	1	90.91	0.2	0.2
GUT_GENOME000718_14.region001__RRE-containing	GUT_GENOME000718_14.region001__RRE-containing	1	100	100	100
GUT_GENOME000718_14.region001__RRE-containing	GUT_GENOME095981_11.region001__T3PKS	1	75.99	1.36	0.82
GUT_GENOME000718_3.region001__RRE-containing	GUT_GENOME000718_3.region001__RRE-containing	1	100	100	100
GUT_GENOME000718_4.region001__cyclic-lactone-autoinducer	GUT_GENOME000718_4.region001__cyclic-lactone-autoinducer	1	100	100	100
GUT_GENOME000718_4.region002__cyclic-lactone-autoinducer	GUT_GENOME000718_4.region002__cyclic-lactone-autoinducer	1	100	100	100
GUT_GENOME000718_6.region001__ranthipeptide	GUT_GENOME000718_6.region001__ranthipeptide	1	100	100	100
GUT_GENOME000718_6.region001__ranthipeptide	GUT_GENOME096375_1.region002__ranthipeptide	3	75.84	32.37	32.51
GUT_GENOME000718_6.region001__ranthipeptide	GUT_GENOME095973_37.region001__ranthipeptide	1	75.42	10.09	10.11
GUT_GENOME000718_6.region001__ranthipeptide	GUT_GENOME096210_3.region001__ranthipeptide	1	77.54	8.01	8.02
GUT_GENOME000718_6.region001__ranthipeptide	GUT_GENOME000706_7.region001__ranthipeptide	1	82.17	5.05	5.05
GUT_GENOME000718_6.region001__ranthipeptide	GUT_GENOME095993_11.region001__ranthipeptide	2	75.7	9.85	9.84
GUT_GENOME000718_6.region001__ranthipeptide	GUT_GENOME095983_8.region001__ranthipeptide	2	76.88	12.7	12.69
GUT_GENOME000718_6.region001__ranthipeptide	GUT_GENOME103765_1.region002__ranthipeptide	1	73.54	8.39	8.39
GUT_GENOME000718_6.region001__ranthipeptide	GUT_GENOME000735_2.region001__ranthipeptide	1	76.48	5.08	5.1
GUT_GENOME000718_6.region001__ranthipeptide	GUT_GENOME001261_3.region001__ranthipeptide	1	78.79	4.03	4.04
GUT_GENOME000718_6.region001__ranthipeptide	GUT_GENOME000149_3.region001__ranthipeptide	2	78.06	5.25	5.22
GUT_GENOME000718_6.region001__ranthipeptide	GUT_GENOME145985_1.region003__ranthipeptide	1	74.5	5.21	5.23
GUT_GENOME000718_6.region001__ranthipeptide	GUT_GENOME148443_10.region001__ranthipeptide	1	74.43	5.38	5.48
GUT_GENOME000718_6.region001__ranthipeptide	GUT_GENOME001029_3.region001__cyclic-lactone-autoinducer	1	74.67	4.41	4.59
GUT_GENOME000718_6.region001__ranthipeptide	GUT_GENOME001029_3.region001__cyclic-lactone-autoinducer_ranthipeptide	1	74.67	4.41	2.54
GUT_GENOME000718_6.region001__ranthipeptide	GUT_GENOME155959_24.region001__ranthipeptide	1	84.92	0.58	0.72
GUT_GENOME000718_6.region001__ranthipeptide	GUT_GENOME250728_6.region001__ranthipeptide	1	89.47	0.43	0.44
GUT_GENOME000718_6.region001__ranthipeptide	GUT_GENOME096178_1.region001__ranthipeptide	1	81.21	0.67	0.68
GUT_GENOME000718_6.region001__ranthipeptide	GUT_GENOME087773_21.region001__ranthipeptide	1	70.97	2.27	3.04
GUT_GENOME000718_6.region001__ranthipeptide	GUT_GENOME013505_13.region001__ranthipeptide	1	88.31	0.36	0.36
GUT_GENOME000718_6.region001__ranthipeptide	GUT_GENOME001023_2.region001__ranthipeptide	1	84.78	0.42	0.43
GUT_GENOME000718_6.region001__ranthipeptide	GUT_GENOME000237_2.region001__ranthipeptide	1	82.41	0.49	0.5
GUT_GENOME000725_17.region001__cyclic-lactone-autoinducer	GUT_GENOME000725_17.region001__cyclic-lactone-autoinducer	4	99.96	100	100
GUT_GENOME000725_19.region001__NRPS	GUT_GENOME000725_19.region001__NRPS	1	100	100	100
GUT_GENOME000725_19.region001__NRPS	GUT_GENOME096485_2.region001__NRPS-like	2	94.48	1.59	1.25
GUT_GENOME000725_19.region001__NRPS	GUT_GENOME096485_2.region001__NRPS	2	94.48	1.59	1
GUT_GENOME000725_19.region001__NRPS	GUT_GENOME096485_2.region001__NRPS_NRPS-like	2	94.48	1.59	0.88
GUT_GENOME000725_19.region001__NRPS	GUT_GENOME001135_21.region001__NRPS	2	94.48	1.59	1.22
GUT_GENOME000725_19.region001__NRPS	GUT_GENOME001135_21.region001__NRPS-like	2	94.48	1.59	1.27
GUT_GENOME000725_19.region001__NRPS	GUT_GENOME001135_21.region001__NRPS-like_NRPS	2	94.48	1.59	1.11
GUT_GENOME000725_19.region001__NRPS	GUT_GENOME000725_49.region001__NRPS-like	2	94.07	1.33	1.86
GUT_GENOME000725_19.region001__NRPS	GUT_GENOME000725_49.region001__NRPS_NRPS-like	2	94.07	1.33	1.11
GUT_GENOME000725_24.region001__cyclic-lactone-autoinducer	GUT_GENOME000725_24.region001__cyclic-lactone-autoinducer	1	100	100	100
GUT_GENOME000725_24.region001__cyclic-lactone-autoinducer	GUT_GENOME151978_17.region001__cyclic-lactone-autoinducer	1	96.36	17.76	13.09
GUT_GENOME000725_24.region001__cyclic-lactone-autoinducer	GUT_GENOME000295_21.region001__cyclic-lactone-autoinducer	1	97.05	10.01	4.87
GUT_GENOME000725_24.region001__cyclic-lactone-autoinducer	GUT_GENOME000166_46.region001__cyclic-lactone-autoinducer	1	96.86	10.01	28.02
GUT_GENOME000725_24.region001__cyclic-lactone-autoinducer	GUT_GENOME140264_18.region001__cyclic-lactone-autoinducer	1	96.67	10.01	7.62
GUT_GENOME000725_24.region001__cyclic-lactone-autoinducer	GUT_GENOME000629_51.region001__cyclic-lactone-autoinducer	1	96.58	10.01	10.32
GUT_GENOME000725_24.region001__cyclic-lactone-autoinducer	GUT_GENOME000166_51.region001__cyclic-lactone-autoinducer	1	96.4	2.65	18.04
GUT_GENOME000725_28.region001__ranthipeptide	GUT_GENOME000725_28.region001__ranthipeptide	1	100	100	100
GUT_GENOME000725_28.region001__ranthipeptide	GUT_GENOME000133_4.region001__ranthipeptide	2	86.92	34.69	34.5
GUT_GENOME000725_28.region001__ranthipeptide	GUT_GENOME022845_59.region001__ranthipeptide	2	76.39	20.01	50.19
GUT_GENOME000725_28.region001__ranthipeptide	GUT_GENOME001831_3.region001__ranthipeptide	2	76.16	20	12.14
GUT_GENOME000725_28.region001__ranthipeptide	GUT_GENOME096485_3.region001__ranthipeptide	2	79.01	5.8	5.8
GUT_GENOME000725_28.region001__ranthipeptide	GUT_GENOME096228_3.region002__ranthipeptide	2	78.83	5.8	5.8
GUT_GENOME000725_28.region001__ranthipeptide	GUT_GENOME096178_1.region001__ranthipeptide	1	77.03	5.19	5.18
GUT_GENOME000725_28.region001__ranthipeptide	GUT_GENOME145985_1.region003__ranthipeptide	1	74.32	5.03	5.05
GUT_GENOME000725_28.region001__ranthipeptide	GUT_GENOME000215_6.region001__ranthipeptide	1	74.69	4.81	5.99
GUT_GENOME000725_28.region001__ranthipeptide	GUT_GENOME095973_37.region001__ranthipeptide	1	72.93	6.64	6.81
GUT_GENOME000725_28.region001__ranthipeptide	GUT_GENOME000662_8.region001__ranthipeptide	2	77.45	2.78	2.83
GUT_GENOME000725_28.region001__ranthipeptide	GUT_GENOME096210_3.region001__ranthipeptide	1	74.64	2.17	2.18
GUT_GENOME000725_28.region001__ranthipeptide	GUT_GENOME096670_67.region001__ranthipeptide	1	86.96	0.64	0.91
GUT_GENOME000725_28.region001__ranthipeptide	GUT_GENOME001135_13.region001__ranthipeptide	1	84.44	0.62	0.62
GUT_GENOME000725_28.region001__ranthipeptide	GUT_GENOME000980_17.region001__ranthipeptide	1	84.44	0.62	0.62
GUT_GENOME000725_28.region001__ranthipeptide	GUT_GENOME001471_7.region001__ranthipeptide	1	83.09	0.63	0.63
GUT_GENOME000725_28.region001__ranthipeptide	GUT_GENOME239673_20.region001__ranthipeptide	1	88.12	0.47	0.48
GUT_GENOME000725_28.region001__ranthipeptide	GUT_GENOME085442_131.region001__ranthipeptide	1	79.88	0.73	0.74
GUT_GENOME000725_45.region001__cyclic-lactone-autoinducer	GUT_GENOME000725_45.region001__cyclic-lactone-autoinducer	3	99.91	100	100
GUT_GENOME000725_45.region001__cyclic-lactone-autoinducer	GUT_GENOME001297_17.region001__cyclic-lactone-autoinducer	1	71.33	4.06	4
GUT_GENOME000725_45.region001__cyclic-lactone-autoinducer	GUT_GENOME000166_7.region001__cyclic-lactone-autoinducer	1	71.03	4.12	7.1
GUT_GENOME000725_49.region001__NRPS_NRPS-like	GUT_GENOME000725_49.region001__NRPS_NRPS-like	1	100	100	100
GUT_GENOME000725_49.region001__NRPS_NRPS-like	GUT_GENOME096485_2.region001__NRPS	3	99.38	77.96	60.21
GUT_GENOME000725_49.region001__NRPS_NRPS-like	GUT_GENOME096485_2.region001__NRPS_NRPS-like	3	99.38	77.96	53.2
GUT_GENOME000725_49.region001__NRPS_NRPS-like	GUT_GENOME000725_49.region001__NRPS-like	1	100	59.46	100
GUT_GENOME000725_49.region001__NRPS_NRPS-like	GUT_GENOME096485_2.region001__NRPS-like	2	99.85	56.27	53.26
GUT_GENOME000725_49.region001__NRPS_NRPS-like	GUT_GENOME001135_21.region001__NRPS	3	99.13	51.46	48.83
GUT_GENOME000725_49.region001__NRPS_NRPS-like	GUT_GENOME001135_21.region001__NRPS-like	2	99.63	51.46	49.39
GUT_GENOME000725_49.region001__NRPS_NRPS-like	GUT_GENOME001135_21.region001__NRPS-like_NRPS	3	99.13	51.46	44.45
GUT_GENOME000725_49.region001__NRPS_NRPS-like	GUT_GENOME000725_19.region001__NRPS	2	94.07	1.11	1.33
GUT_GENOME000725_49.region001__NRPS-like	GUT_GENOME000725_49.region001__NRPS-like	1	100	100	100
GUT_GENOME000725_49.region001__NRPS-like	GUT_GENOME000725_49.region001__NRPS_NRPS-like	1	100	100	59.46
GUT_GENOME000725_49.region001__NRPS-like	GUT_GENOME096485_2.region001__NRPS	2	99.84	100	45.07
GUT_GENOME000725_49.region001__NRPS-like	GUT_GENOME096485_2.region001__NRPS_NRPS-like	2	99.84	100	39.82
GUT_GENOME000725_49.region001__NRPS-like	GUT_GENOME096485_2.region001__NRPS-like	2	99.85	94.62	53.26
GUT_GENOME000725_49.region001__NRPS-like	GUT_GENOME001135_21.region001__NRPS	2	99.81	55.43	30.41
GUT_GENOME000725_49.region001__NRPS-like	GUT_GENOME001135_21.region001__NRPS-like	2	99.81	55.43	31.64
GUT_GENOME000725_49.region001__NRPS-like	GUT_GENOME001135_21.region001__NRPS-like_NRPS	2	99.81	55.43	27.68
GUT_GENOME000725_49.region001__NRPS-like	GUT_GENOME000725_19.region001__NRPS	2	94.07	1.86	1.33
GUT_GENOME000727_13.region001__cyclic-lactone-autoinducer	GUT_GENOME000727_13.region001__cyclic-lactone-autoinducer	2	100	100	100
GUT_GENOME000727_1.region001__cyclic-lactone-autoinducer	GUT_GENOME000727_1.region001__cyclic-lactone-autoinducer	3	97.63	100	100
GUT_GENOME000727_1.region001__cyclic-lactone-autoinducer	GUT_GENOME142391_1.region001__cyclic-lactone-autoinducer	1	75.39	4.27	6.72
GUT_GENOME000727_1.region001__cyclic-lactone-autoinducer	GUT_GENOME044483_15.region001__cyclic-lactone-autoinducer	1	81.89	0.61	0.6
GUT_GENOME000727_3.region001__ranthipeptide	GUT_GENOME000727_3.region001__ranthipeptide	1	100	100	100
GUT_GENOME000727_3.region001__ranthipeptide	GUT_GENOME142391_1.region003__ranthipeptide	1	75.52	4.24	4.21
GUT_GENOME000727_3.region001__ranthipeptide	GUT_GENOME044483_52.region001__ranthipeptide	1	87.42	0.73	0.73
GUT_GENOME000735_2.region001__ranthipeptide	GUT_GENOME000735_2.region001__ranthipeptide	1	100	100	100
GUT_GENOME000735_2.region001__ranthipeptide	GUT_GENOME000629_45.region001__ranthipeptide	1	76.98	5.75	10.99
GUT_GENOME000735_2.region001__ranthipeptide	GUT_GENOME143712_1.region002__ranthipeptide	1	74.17	7.4	7.4
GUT_GENOME000735_2.region001__ranthipeptide	GUT_GENOME103765_1.region002__ranthipeptide	1	76.56	5.01	4.98
GUT_GENOME000735_2.region001__ranthipeptide	GUT_GENOME000718_6.region001__ranthipeptide	1	76.48	5.1	5.08
GUT_GENOME000735_2.region001__ranthipeptide	GUT_GENOME000166_2.region001__ranthipeptide	1	75.24	5.2	5.17
GUT_GENOME000735_2.region001__ranthipeptide	GUT_GENOME095973_37.region001__ranthipeptide	1	75.09	4.96	4.94
GUT_GENOME000735_2.region001__ranthipeptide	GUT_GENOME239737_4.region001__ranthipeptide	1	77.87	1.08	1.07
GUT_GENOME000735_2.region001__ranthipeptide	GUT_GENOME096485_3.region001__ranthipeptide	1	82.58	0.61	0.61
GUT_GENOME000735_2.region001__ranthipeptide	GUT_GENOME096228_3.region002__ranthipeptide	1	82.58	0.61	0.61
GUT_GENOME000735_2.region001__ranthipeptide	GUT_GENOME096670_67.region001__ranthipeptide	1	81.82	0.61	0.87
GUT_GENOME000735_2.region001__ranthipeptide	GUT_GENOME001677_8.region001__ranthipeptide	1	89.29	0.39	0.39
GUT_GENOME000735_2.region001__ranthipeptide	GUT_GENOME001105_7.region001__ranthipeptide	1	89.29	0.39	0.39
GUT_GENOME000735_2.region001__ranthipeptide	GUT_GENOME000133_4.region001__ranthipeptide	1	72.76	1.29	1.28
GUT_GENOME000735_4.region001__cyclic-lactone-autoinducer	GUT_GENOME000735_4.region001__cyclic-lactone-autoinducer	10	99.23	98.37	98.37
GUT_GENOME000735_4.region001__cyclic-lactone-autoinducer	GUT_GENOME001297_5.region001__cyclic-lactone-autoinducer	10	96.8	57.4	48.93
GUT_GENOME000735_4.region001__cyclic-lactone-autoinducer	GUT_GENOME000295_21.region001__cyclic-lactone-autoinducer	4	98.12	20.88	19.73
GUT_GENOME000735_4.region001__cyclic-lactone-autoinducer	GUT_GENOME000166_4.region002__cyclic-lactone-autoinducer	5	97.15	24.31	26.81
GUT_GENOME000735_4.region001__cyclic-lactone-autoinducer	GUT_GENOME140264_28.region001__cyclic-lactone-autoinducer	7	97.02	18.96	36.46
GUT_GENOME000735_4.region001__cyclic-lactone-autoinducer	GUT_GENOME001770_30.region001__cyclic-lactone-autoinducer	5	93.77	20.06	20.5
GUT_GENOME000735_4.region001__cyclic-lactone-autoinducer	GUT_GENOME000295_40.region001__cyclic-lactone-autoinducer	1	98.45	4.81	6.57
GUT_GENOME000735_4.region001__cyclic-lactone-autoinducer	GUT_GENOME000295_57.region001__ranthipeptide	1	93.84	3.79	7.68
GUT_GENOME000735_4.region001__cyclic-lactone-autoinducer	GUT_GENOME000629_51.region001__cyclic-lactone-autoinducer	3	96.89	3.55	7.44
GUT_GENOME000735_4.region001__cyclic-lactone-autoinducer	GUT_GENOME145985_1.region004__cyclic-lactone-autoinducer	3	93.07	7.16	2.67
GUT_GENOME000735_4.region001__cyclic-lactone-autoinducer	GUT_GENOME000295_62.region001__RRE-containing	1	99.38	2.39	7.79
GUT_GENOME000735_4.region001__cyclic-lactone-autoinducer	GUT_GENOME001770_7.region001__cyclic-lactone-autoinducer	1	91.28	2.56	4.75
GUT_GENOME000735_4.region001__cyclic-lactone-autoinducer	GUT_GENOME000295_68.region001__cyclic-lactone-autoinducer	1	91.28	2.56	11.71
GUT_GENOME000735_4.region001__cyclic-lactone-autoinducer	GUT_GENOME001770_65.region001__cyclic-lactone-autoinducer	1	99.71	1.68	4.39
GUT_GENOME000735_4.region001__cyclic-lactone-autoinducer	GUT_GENOME140264_18.region001__cyclic-lactone-autoinducer	2	95.4	1.51	1.41
GUT_GENOME000743_1.region001__T3PKS	GUT_GENOME000743_1.region001__T3PKS	3	100	100	100
GUT_GENOME000967_2.region001__ranthipeptide	GUT_GENOME000967_2.region001__ranthipeptide	1	100	100	100
GUT_GENOME000967_2.region001__ranthipeptide	GUT_GENOME140074_3.region001__ranthipeptide	1	74.49	6.26	6.28
GUT_GENOME000967_2.region001__ranthipeptide	GUT_GENOME001029_3.region001__ranthipeptide	1	89.58	0.22	0.22
GUT_GENOME000967_2.region001__ranthipeptide	GUT_GENOME001029_3.region001__cyclic-lactone-autoinducer_ranthipeptide	1	89.58	0.22	0.13
GUT_GENOME000980_17.region001__ranthipeptide	GUT_GENOME000980_17.region001__ranthipeptide	5	99.21	100	100
GUT_GENOME000980_17.region001__ranthipeptide	GUT_GENOME096228_3.region002__ranthipeptide	5	80.95	37.05	37.41
GUT_GENOME000980_17.region001__ranthipeptide	GUT_GENOME096485_3.region001__ranthipeptide	6	80.32	41.38	41.74
GUT_GENOME000980_17.region001__ranthipeptide	GUT_GENOME001135_13.region001__ranthipeptide	8	83.7	48.74	48.78
GUT_GENOME000980_17.region001__ranthipeptide	GUT_GENOME096670_67.region001__ranthipeptide	4	81.9	35.77	51.48
GUT_GENOME000980_17.region001__ranthipeptide	GUT_GENOME001471_7.region001__ranthipeptide	2	77.78	15.4	15.38
GUT_GENOME000980_17.region001__ranthipeptide	GUT_GENOME001677_8.region001__ranthipeptide	1	78.37	4.83	4.83
GUT_GENOME000980_17.region001__ranthipeptide	GUT_GENOME001831_3.region001__ranthipeptide	1	75.36	6.54	3.98
GUT_GENOME000980_17.region001__ranthipeptide	GUT_GENOME001105_7.region001__ranthipeptide	1	77.36	5.17	5.17
GUT_GENOME000980_17.region001__ranthipeptide	GUT_GENOME022845_59.region001__ranthipeptide	1	74.66	6.75	16.97
GUT_GENOME000980_17.region001__ranthipeptide	GUT_GENOME001208_1.region001__ranthipeptide	1	76.06	5.08	5.05
GUT_GENOME000980_17.region001__ranthipeptide	GUT_GENOME239673_20.region001__ranthipeptide	1	75.53	5	5.2
GUT_GENOME000980_17.region001__ranthipeptide	GUT_GENOME096178_1.region001__ranthipeptide	1	81.94	1	1
GUT_GENOME000980_17.region001__ranthipeptide	GUT_GENOME000725_28.region001__ranthipeptide	1	84.44	0.62	0.62
GUT_GENOME000980_17.region001__ranthipeptide	GUT_GENOME140345_1.region001__ranthipeptide	1	83.58	0.62	0.62
GUT_GENOME000980_17.region001__ranthipeptide	GUT_GENOME001023_2.region001__ranthipeptide	1	88.12	0.47	0.47
GUT_GENOME000980_17.region001__ranthipeptide	GUT_GENOME000237_2.region001__ranthipeptide	1	88.12	0.47	0.47
GUT_GENOME000980_17.region001__ranthipeptide	GUT_GENOME007693_2.region001__ranthipeptide	1	82.09	0.62	0.62
GUT_GENOME000980_17.region001__ranthipeptide	GUT_GENOME113180_30.region001__ranthipeptide	1	80.88	0.62	0.62
GUT_GENOME000980_17.region001__ranthipeptide	GUT_GENOME140268_3.region001__ranthipeptide	1	86.91	0.38	0.38
GUT_GENOME000980_17.region001__ranthipeptide	GUT_GENOME082932_47.region001__ranthipeptide	1	86.21	0.4	0.74
GUT_GENOME000980_17.region001__ranthipeptide	GUT_GENOME001016_16.region001__ranthipeptide	1	86.91	0.38	0.38
GUT_GENOME000980_17.region001__ranthipeptide	GUT_GENOME000623_1.region001__ranthipeptide	1	84.52	0.39	0.38
GUT_GENOME000980_17.region001__ranthipeptide	GUT_GENOME000092_3.region001__ranthipeptide	1	84.44	0.4	0.4
GUT_GENOME000980_17.region001__ranthipeptide	GUT_GENOME154740_1.region001__ranthipeptide	1	83.15	0.4	0.4
GUT_GENOME000980_17.region001__ranthipeptide	GUT_GENOME095967_1.region001__ranthipeptide	1	83.33	0.4	0.4
GUT_GENOME000980_17.region001__ranthipeptide	GUT_GENOME001115_5.region001__ranthipeptide	1	83.15	0.4	0.4
GUT_GENOME000980_17.region001__ranthipeptide	GUT_GENOME000152_1.region001__ranthipeptide	1	84.15	0.37	0.37
GUT_GENOME000980_17.region001__ranthipeptide	GUT_GENOME209802_1.region001__ranthipeptide	1	82.76	0.39	0.39
GUT_GENOME000980_17.region001__ranthipeptide	GUT_GENOME140074_3.region001__ranthipeptide	1	82.02	0.4	0.4
GUT_GENOME000980_17.region001__ranthipeptide	GUT_GENOME238522_13.region001__ranthipeptide	1	90.57	0.24	0.25
GUT_GENOME000980_17.region001__ranthipeptide	GUT_GENOME123416_7.region001__ranthipeptide	1	88.89	0.25	0.25
GUT_GENOME000980_17.region001__ranthipeptide	GUT_GENOME000367_10.region001__ranthipeptide	1	94.59	0.17	0.17
GUT_GENOME001016_16.region001__ranthipeptide	GUT_GENOME001016_16.region001__ranthipeptide	1	100	100	100
GUT_GENOME001016_16.region001__ranthipeptide	GUT_GENOME140268_3.region001__ranthipeptide	6	81.06	35.4	35.51
GUT_GENOME001016_16.region001__ranthipeptide	GUT_GENOME082932_47.region001__ranthipeptide	3	85.87	9.78	18.34
GUT_GENOME001016_16.region001__ranthipeptide	GUT_GENOME209802_1.region001__ranthipeptide	1	89.47	0.43	0.44
GUT_GENOME001016_16.region001__ranthipeptide	GUT_GENOME140074_3.region001__ranthipeptide	1	89.47	0.43	0.44
GUT_GENOME001016_16.region001__ranthipeptide	GUT_GENOME001115_5.region001__ranthipeptide	1	89.47	0.43	0.44
GUT_GENOME001016_16.region001__ranthipeptide	GUT_GENOME000152_1.region001__ranthipeptide	1	89.47	0.43	0.44
GUT_GENOME001016_16.region001__ranthipeptide	GUT_GENOME123416_7.region001__ranthipeptide	1	88.66	0.44	0.45
GUT_GENOME001016_16.region001__ranthipeptide	GUT_GENOME154740_1.region001__ranthipeptide	1	88.42	0.43	0.44
GUT_GENOME001016_16.region001__ranthipeptide	GUT_GENOME095967_1.region001__ranthipeptide	1	88.42	0.43	0.44
GUT_GENOME001016_16.region001__ranthipeptide	GUT_GENOME000092_3.region001__ranthipeptide	1	86.32	0.43	0.44
GUT_GENOME001016_16.region001__ranthipeptide	GUT_GENOME001135_13.region001__ranthipeptide	1	87.95	0.38	0.38
GUT_GENOME001016_16.region001__ranthipeptide	GUT_GENOME113180_30.region001__ranthipeptide	1	88.31	0.36	0.35
GUT_GENOME001016_16.region001__ranthipeptide	GUT_GENOME000980_17.region001__ranthipeptide	1	86.91	0.38	0.38
GUT_GENOME001016_16.region001__ranthipeptide	GUT_GENOME238522_13.region001__ranthipeptide	1	86.25	0.37	0.37
GUT_GENOME001016_16.region001__ranthipeptide	GUT_GENOME096670_67.region001__ranthipeptide	1	85.54	0.38	0.55
GUT_GENOME001016_16.region001__ranthipeptide	GUT_GENOME096485_3.region001__ranthipeptide	1	85.54	0.38	0.38
GUT_GENOME001016_16.region001__ranthipeptide	GUT_GENOME096228_3.region002__ranthipeptide	1	85.54	0.38	0.38
GUT_GENOME001016_16.region001__ranthipeptide	GUT_GENOME140345_1.region001__ranthipeptide	1	87.14	0.32	0.32
GUT_GENOME001016_16.region001__ranthipeptide	GUT_GENOME018882_32.region001__ranthipeptide	1	87.14	0.32	0.49
GUT_GENOME001016_16.region001__ranthipeptide	GUT_GENOME007693_2.region001__ranthipeptide	1	87.14	0.32	0.32
GUT_GENOME001016_16.region001__ranthipeptide	GUT_GENOME000367_10.region001__ranthipeptide	1	94	0.23	0.23
GUT_GENOME001016_16.region001__ranthipeptide	GUT_GENOME000586_14.region001__ranthipeptide	1	77.31	0.54	0.54
GUT_GENOME001016_5.region001__cyclic-lactone-autoinducer	GUT_GENOME001016_5.region001__cyclic-lactone-autoinducer	3	100	100	100
GUT_GENOME001023_10.region001__betalactone_cyclic-lactone-autoinducer	GUT_GENOME001023_10.region001__betalactone_cyclic-lactone-autoinducer	7	99.99	100	100
GUT_GENOME001023_10.region001__betalactone_cyclic-lactone-autoinducer	GUT_GENOME001023_10.region001__betalactone	3	100	82.98	100
GUT_GENOME001023_10.region001__betalactone_cyclic-lactone-autoinducer	GUT_GENOME001023_10.region001__cyclic-lactone-autoinducer	7	99.99	66.27	100
GUT_GENOME001023_10.region001__betalactone_cyclic-lactone-autoinducer	GUT_GENOME000237_3.region001__cyclic-lactone-autoinducer	3	92.02	29.17	43.54
GUT_GENOME001023_10.region001__betalactone_cyclic-lactone-autoinducer	GUT_GENOME151978_7.region001__cyclic-lactone-autoinducer	2	79.33	10.81	16.32
GUT_GENOME001023_10.region001__betalactone	GUT_GENOME001023_10.region001__betalactone	3	100	100	100
GUT_GENOME001023_10.region001__betalactone	GUT_GENOME001023_10.region001__betalactone_cyclic-lactone-autoinducer	3	100	100	82.98
GUT_GENOME001023_10.region001__betalactone	GUT_GENOME001023_10.region001__cyclic-lactone-autoinducer	3	100	59.35	74.31
GUT_GENOME001023_10.region001__betalactone	GUT_GENOME000237_3.region001__cyclic-lactone-autoinducer	3	92.02	35.15	43.54
GUT_GENOME001023_10.region001__betalactone	GUT_GENOME151978_7.region001__cyclic-lactone-autoinducer	2	79.33	13.03	16.32
GUT_GENOME001023_10.region001__cyclic-lactone-autoinducer	GUT_GENOME001023_10.region001__cyclic-lactone-autoinducer	7	99.99	100	100
GUT_GENOME001023_10.region001__cyclic-lactone-autoinducer	GUT_GENOME001023_10.region001__betalactone_cyclic-lactone-autoinducer	7	99.99	100	66.27
GUT_GENOME001023_10.region001__cyclic-lactone-autoinducer	GUT_GENOME001023_10.region001__betalactone	3	100	74.31	59.35
GUT_GENOME001023_10.region001__cyclic-lactone-autoinducer	GUT_GENOME000237_3.region001__cyclic-lactone-autoinducer	3	92.02	44.01	43.54
GUT_GENOME001023_10.region001__cyclic-lactone-autoinducer	GUT_GENOME151978_7.region001__cyclic-lactone-autoinducer	2	79.33	16.31	16.32
GUT_GENOME001023_2.region001__ranthipeptide	GUT_GENOME001023_2.region001__ranthipeptide	1	100	100	100
GUT_GENOME001023_2.region001__ranthipeptide	GUT_GENOME000237_2.region001__ranthipeptide	6	96.26	92.77	92.79
GUT_GENOME001023_2.region001__ranthipeptide	GUT_GENOME151978_30.region001__ranthipeptide	2	79.98	17.55	42.92
GUT_GENOME001023_2.region001__ranthipeptide	GUT_GENOME148443_10.region001__ranthipeptide	3	79.7	21.02	21.19
GUT_GENOME001023_2.region001__ranthipeptide	GUT_GENOME250728_6.region001__ranthipeptide	2	76.45	6.89	6.86
GUT_GENOME001023_2.region001__ranthipeptide	GUT_GENOME113180_30.region001__ranthipeptide	1	76.13	4.9	4.86
GUT_GENOME001023_2.region001__ranthipeptide	GUT_GENOME000629_45.region001__ranthipeptide	1	74.55	4.86	9.26
GUT_GENOME001023_2.region001__ranthipeptide	GUT_GENOME272761_17.region001__ranthipeptide	1	73.87	4.86	4.83
GUT_GENOME001023_2.region001__ranthipeptide	GUT_GENOME096402_4.region001__ranthipeptide	1	73.28	4.95	4.93
GUT_GENOME001023_2.region001__ranthipeptide	GUT_GENOME085305_14.region001__ranthipeptide	1	71.24	5.2	5.22
GUT_GENOME001023_2.region001__ranthipeptide	GUT_GENOME000980_17.region001__ranthipeptide	1	88.12	0.47	0.47
GUT_GENOME001023_2.region001__ranthipeptide	GUT_GENOME274363_13.region001__ranthipeptide	1	83.59	0.59	0.59
GUT_GENOME001023_2.region001__ranthipeptide	GUT_GENOME143712_1.region002__ranthipeptide	1	92.31	0.36	0.36
GUT_GENOME001023_2.region001__ranthipeptide	GUT_GENOME157463_7.region001__ranthipeptide	1	94.29	0.32	0.32
GUT_GENOME001023_2.region001__ranthipeptide	GUT_GENOME096375_1.region002__ranthipeptide	1	87.78	0.42	0.42
GUT_GENOME001023_2.region001__ranthipeptide	GUT_GENOME013505_13.region001__ranthipeptide	1	89.41	0.39	0.39
GUT_GENOME001023_2.region001__ranthipeptide	GUT_GENOME000149_3.region001__ranthipeptide	1	94.2	0.32	0.32
GUT_GENOME001023_2.region001__ranthipeptide	GUT_GENOME001056_5.region001__ranthipeptide	1	81.98	0.51	0.51
GUT_GENOME001023_2.region001__ranthipeptide	GUT_GENOME000718_6.region001__ranthipeptide	1	84.78	0.43	0.42
GUT_GENOME001023_59.region001__cyclic-lactone-autoinducer	GUT_GENOME001023_59.region001__cyclic-lactone-autoinducer	3	100	100	100
GUT_GENOME001023_59.region001__cyclic-lactone-autoinducer	GUT_GENOME000237_7.region001__cyclic-lactone-autoinducer	3	84.69	62.66	31.08
GUT_GENOME001029_2.region001__cyclic-lactone-autoinducer	GUT_GENOME001029_2.region001__cyclic-lactone-autoinducer	3	99.96	100	100
GUT_GENOME001029_2.region001__cyclic-lactone-autoinducer	GUT_GENOME013505_2.region001__cyclic-lactone-autoinducer	9	91.21	68.38	68.61
GUT_GENOME001029_2.region001__cyclic-lactone-autoinducer	GUT_GENOME234570_126.region001__cyclic-lactone-autoinducer	5	86.09	26.5	43.69
GUT_GENOME001029_3.region001__cyclic-lactone-autoinducer_ranthipeptide	GUT_GENOME001029_3.region001__cyclic-lactone-autoinducer_ranthipeptide	5	99.66	100	100
GUT_GENOME001029_3.region001__cyclic-lactone-autoinducer_ranthipeptide	GUT_GENOME001029_3.region001__ranthipeptide	5	99.42	57.47	100
GUT_GENOME001029_3.region001__cyclic-lactone-autoinducer_ranthipeptide	GUT_GENOME001029_3.region001__cyclic-lactone-autoinducer	2	99.91	55.59	100
GUT_GENOME001029_3.region001__cyclic-lactone-autoinducer_ranthipeptide	GUT_GENOME013505_13.region001__ranthipeptide	8	86.01	37.92	65.86
GUT_GENOME001029_3.region001__cyclic-lactone-autoinducer_ranthipeptide	GUT_GENOME234570_113.region001__ranthipeptide	6	82.69	23.05	44.65
GUT_GENOME001029_3.region001__cyclic-lactone-autoinducer_ranthipeptide	GUT_GENOME001587_2.region001__ranthipeptide	1	73.24	3.59	6.3
GUT_GENOME001029_3.region001__cyclic-lactone-autoinducer_ranthipeptide	GUT_GENOME095993_11.region001__ranthipeptide	1	79.26	1.72	2.98
GUT_GENOME001029_3.region001__cyclic-lactone-autoinducer_ranthipeptide	GUT_GENOME000718_6.region001__ranthipeptide	1	74.69	2.54	4.41
GUT_GENOME001029_3.region001__cyclic-lactone-autoinducer_ranthipeptide	GUT_GENOME000706_7.region001__ranthipeptide	1	72.04	3.64	6.35
GUT_GENOME001029_3.region001__cyclic-lactone-autoinducer_ranthipeptide	GUT_GENOME274363_20.region001__cyclic-lactone-autoinducer	1	72.04	2.9	5.33
GUT_GENOME001029_3.region001__cyclic-lactone-autoinducer_ranthipeptide	GUT_GENOME095983_8.region001__ranthipeptide	1	72.94	2.28	3.95
GUT_GENOME001029_3.region001__cyclic-lactone-autoinducer_ranthipeptide	GUT_GENOME147149_1.region002__ranthipeptide	2	72.82	2.95	5.12
GUT_GENOME001029_3.region001__cyclic-lactone-autoinducer_ranthipeptide	GUT_GENOME151978_30.region001__ranthipeptide	1	73.07	1.25	5.29
GUT_GENOME001029_3.region001__cyclic-lactone-autoinducer_ranthipeptide	GUT_GENOME262194_34.region001__ranthipeptide	1	89	0.26	0.47
GUT_GENOME001029_3.region001__cyclic-lactone-autoinducer_ranthipeptide	GUT_GENOME274363_13.region001__ranthipeptide	1	88.78	0.26	0.45
GUT_GENOME001029_3.region001__cyclic-lactone-autoinducer_ranthipeptide	GUT_GENOME001261_3.region001__ranthipeptide	1	76.19	0.61	1.04
GUT_GENOME001029_3.region001__cyclic-lactone-autoinducer_ranthipeptide	GUT_GENOME013505_14.region001__cyclic-lactone-autoinducer	1	88.23	0.27	0.45
GUT_GENOME001029_3.region001__cyclic-lactone-autoinducer_ranthipeptide	GUT_GENOME000113_8.region001__ranthipeptide	1	80.95	0.39	0.71
GUT_GENOME001029_3.region001__cyclic-lactone-autoinducer_ranthipeptide	GUT_GENOME095973_37.region001__ranthipeptide	1	82.52	0.27	0.48
GUT_GENOME001029_3.region001__cyclic-lactone-autoinducer_ranthipeptide	GUT_GENOME001770_31.region001__ranthipeptide	1	82.72	0.22	0.37
GUT_GENOME001029_3.region001__cyclic-lactone-autoinducer_ranthipeptide	GUT_GENOME000967_2.region001__ranthipeptide	1	89.58	0.13	0.22
GUT_GENOME001029_3.region001__cyclic-lactone-autoinducer	GUT_GENOME001029_3.region001__cyclic-lactone-autoinducer	1	100	100	100
GUT_GENOME001029_3.region001__cyclic-lactone-autoinducer	GUT_GENOME001029_3.region001__cyclic-lactone-autoinducer_ranthipeptide	2	99.91	100	55.59
GUT_GENOME001029_3.region001__cyclic-lactone-autoinducer	GUT_GENOME001029_3.region001__ranthipeptide	2	99.63	23.16	22.72
GUT_GENOME001029_3.region001__cyclic-lactone-autoinducer	GUT_GENOME013505_13.region001__ranthipeptide	4	90.4	20.49	20.04
GUT_GENOME001029_3.region001__cyclic-lactone-autoinducer	GUT_GENOME095993_11.region001__ranthipeptide	1	79.26	3.1	2.98
GUT_GENOME001029_3.region001__cyclic-lactone-autoinducer	GUT_GENOME000718_6.region001__ranthipeptide	1	74.69	4.59	4.41
GUT_GENOME001029_3.region001__cyclic-lactone-autoinducer	GUT_GENOME234570_113.region001__ranthipeptide	1	81.66	1.89	2.03
GUT_GENOME001029_3.region001__cyclic-lactone-autoinducer	GUT_GENOME001587_2.region001__ranthipeptide	1	72.55	5.13	4.99
GUT_GENOME001029_3.region001__cyclic-lactone-autoinducer	GUT_GENOME000706_7.region001__ranthipeptide	1	72.01	5	4.84
GUT_GENOME001029_3.region001__cyclic-lactone-autoinducer	GUT_GENOME013505_14.region001__cyclic-lactone-autoinducer	1	88.23	0.49	0.45
GUT_GENOME001029_3.region001__ranthipeptide	GUT_GENOME001029_3.region001__ranthipeptide	5	99.42	100	100
GUT_GENOME001029_3.region001__ranthipeptide	GUT_GENOME001029_3.region001__cyclic-lactone-autoinducer_ranthipeptide	5	99.42	100	57.47
GUT_GENOME001029_3.region001__ranthipeptide	GUT_GENOME001029_3.region001__cyclic-lactone-autoinducer	2	99.63	22.72	23.16
GUT_GENOME001029_3.region001__ranthipeptide	GUT_GENOME013505_13.region001__ranthipeptide	8	86.01	65.99	65.86
GUT_GENOME001029_3.region001__ranthipeptide	GUT_GENOME234570_113.region001__ranthipeptide	6	82.69	40.12	44.65
GUT_GENOME001029_3.region001__ranthipeptide	GUT_GENOME001587_2.region001__ranthipeptide	1	73.24	6.25	6.3
GUT_GENOME001029_3.region001__ranthipeptide	GUT_GENOME000706_7.region001__ranthipeptide	1	72.04	6.33	6.35
GUT_GENOME001029_3.region001__ranthipeptide	GUT_GENOME095993_11.region001__ranthipeptide	1	79.56	2.32	2.31
GUT_GENOME001029_3.region001__ranthipeptide	GUT_GENOME274363_20.region001__cyclic-lactone-autoinducer	1	72.04	5.04	5.33
GUT_GENOME001029_3.region001__ranthipeptide	GUT_GENOME095983_8.region001__ranthipeptide	1	72.94	3.97	3.95
GUT_GENOME001029_3.region001__ranthipeptide	GUT_GENOME147149_1.region002__ranthipeptide	2	72.82	5.13	5.12
GUT_GENOME001029_3.region001__ranthipeptide	GUT_GENOME151978_30.region001__ranthipeptide	1	73.07	2.17	5.29
GUT_GENOME001029_3.region001__ranthipeptide	GUT_GENOME262194_34.region001__ranthipeptide	1	89	0.46	0.47
GUT_GENOME001029_3.region001__ranthipeptide	GUT_GENOME274363_13.region001__ranthipeptide	1	88.78	0.45	0.45
GUT_GENOME001029_3.region001__ranthipeptide	GUT_GENOME001261_3.region001__ranthipeptide	1	76.19	1.07	1.04
GUT_GENOME001029_3.region001__ranthipeptide	GUT_GENOME013505_14.region001__cyclic-lactone-autoinducer	1	88.23	0.47	0.45
GUT_GENOME001029_3.region001__ranthipeptide	GUT_GENOME000113_8.region001__ranthipeptide	1	80.95	0.67	0.71
GUT_GENOME001029_3.region001__ranthipeptide	GUT_GENOME095973_37.region001__ranthipeptide	1	82.52	0.48	0.48
GUT_GENOME001029_3.region001__ranthipeptide	GUT_GENOME001770_31.region001__ranthipeptide	1	82.72	0.37	0.37
GUT_GENOME001029_3.region001__ranthipeptide	GUT_GENOME000967_2.region001__ranthipeptide	1	89.58	0.22	0.22
GUT_GENOME001029_4.region001__cyclic-lactone-autoinducer	GUT_GENOME001029_4.region001__cyclic-lactone-autoinducer	1	100	100	100
GUT_GENOME001029_4.region001__cyclic-lactone-autoinducer	GUT_GENOME272761_17.region001__ranthipeptide	1	77.18	4.98	4.74
GUT_GENOME001029_4.region001__cyclic-lactone-autoinducer	GUT_GENOME000629_45.region001__ranthipeptide	1	77.18	4.98	9.09
GUT_GENOME001029_4.region001__cyclic-lactone-autoinducer	GUT_GENOME013505_5.region001__cyclic-lactone-autoinducer	1	75.25	6.2	6.09
GUT_GENOME001029_4.region001__cyclic-lactone-autoinducer	GUT_GENOME234570_123.region001__cyclic-lactone-autoinducer	1	73.6	7.9	12.49
GUT_GENOME001029_4.region001__cyclic-lactone-autoinducer	GUT_GENOME239673_12.region001__lanthipeptide-class-ii	1	78.69	0.85	0.78
GUT_GENOME001029_8.region001__cyclic-lactone-autoinducer	GUT_GENOME001029_8.region001__cyclic-lactone-autoinducer	1	100	100	100
GUT_GENOME001029_8.region001__cyclic-lactone-autoinducer	GUT_GENOME234570_123.region001__cyclic-lactone-autoinducer	3	95.55	46.58	54.82
GUT_GENOME001029_8.region001__cyclic-lactone-autoinducer	GUT_GENOME013505_5.region001__cyclic-lactone-autoinducer	4	95.69	47.67	35.32
GUT_GENOME001056_31.region001__RRE-containing	GUT_GENOME001056_31.region001__RRE-containing	1	100	100	100
GUT_GENOME001056_31.region001__RRE-containing	GUT_GENOME140345_2.region001__RiPP-like	1	98.79	7.72	12.89
GUT_GENOME001056_5.region001__ranthipeptide	GUT_GENOME001056_5.region001__ranthipeptide	1	100	100	100
GUT_GENOME001056_5.region001__ranthipeptide	GUT_GENOME095983_8.region001__ranthipeptide	1	75.27	4.64	4.64
GUT_GENOME001056_5.region001__ranthipeptide	GUT_GENOME096402_4.region001__ranthipeptide	1	74.97	4.5	4.5
GUT_GENOME001056_5.region001__ranthipeptide	GUT_GENOME145985_1.region003__ranthipeptide	1	73.82	5.11	5.12
GUT_GENOME001056_5.region001__ranthipeptide	GUT_GENOME103765_1.region002__ranthipeptide	1	73.09	5.28	5.26
GUT_GENOME001056_5.region001__ranthipeptide	GUT_GENOME013505_13.region001__ranthipeptide	1	73.45	3.93	3.94
GUT_GENOME001056_5.region001__ranthipeptide	GUT_GENOME239737_4.region001__ranthipeptide	1	85.19	0.5	0.49
GUT_GENOME001056_5.region001__ranthipeptide	GUT_GENOME272761_17.region001__ranthipeptide	1	74.15	1.28	1.35
GUT_GENOME001056_5.region001__ranthipeptide	GUT_GENOME000629_45.region001__ranthipeptide	1	74.15	1.28	2.59
GUT_GENOME001056_5.region001__ranthipeptide	GUT_GENOME001023_2.region001__ranthipeptide	1	81.98	0.51	0.51
GUT_GENOME001056_5.region001__ranthipeptide	GUT_GENOME000237_2.region001__ranthipeptide	1	81.98	0.51	0.51
GUT_GENOME001056_5.region001__ranthipeptide	GUT_GENOME095973_37.region001__ranthipeptide	1	83.5	0.45	0.45
GUT_GENOME001056_5.region001__ranthipeptide	GUT_GENOME000706_7.region001__ranthipeptide	1	87.18	0.36	0.36
GUT_GENOME001105_15.region001__NRPS	GUT_GENOME001105_15.region001__NRPS	22	96.28	100	100
GUT_GENOME001105_15.region001__NRPS	GUT_GENOME001677_31.region001__NRPS	7	96.75	39.82	56.28
GUT_GENOME001105_15.region001__NRPS	GUT_GENOME000092_3.region001__ranthipeptide	1	74.68	4.46	8.97
GUT_GENOME001105_15.region001__NRPS	GUT_GENOME001471_15.region001__NRPS	1	72.75	5.64	5.64
GUT_GENOME001105_15.region001__NRPS	GUT_GENOME000152_1.region001__ranthipeptide	1	76.47	2.45	4.93
GUT_GENOME001105_15.region001__NRPS	GUT_GENOME001105_7.region001__ranthipeptide	1	95.17	0.81	1.61
GUT_GENOME001105_15.region001__NRPS	GUT_GENOME239799_1.region001__cyclic-lactone-autoinducer	1	87.05	0.31	0.67
GUT_GENOME001105_15.region001__NRPS	GUT_GENOME143157_4.region001__ranthipeptide	1	84.88	0.19	0.37
GUT_GENOME001105_15.region001__NRPS	GUT_GENOME001208_1.region001__ranthipeptide	1	83.13	0.19	0.37
GUT_GENOME001105_7.region001__ranthipeptide	GUT_GENOME001105_7.region001__ranthipeptide	3	99.97	100	100
GUT_GENOME001105_7.region001__ranthipeptide	GUT_GENOME001677_8.region001__ranthipeptide	3	94.57	54.71	54.6
GUT_GENOME001105_7.region001__ranthipeptide	GUT_GENOME022845_59.region001__ranthipeptide	1	77.64	20.15	50.38
[truncated: 5,294 more rows]
